# Supplementary material for: A comparative study of life skills, lifestyle habits and academic performance in health promoting and non-health promoting schools in the Autonomous Community of Aragon, Spain
Source: PeerJ. 2022 Mar 4;10:e13041. doi: 10.7717/peerj.13041 (PMC8900614; doi:10.7717/peerj.13041)
Supplement: Supplemental Information 2 [file peerj-10-13041-s002.xls]

## Sheet: Sheet1
Center	Province	City	Rural/Urban	Priv/Pub	HPSnoHPS	SD1Seo0men1women	SD2Course	SD3birthdaydate(oculted)	SD4brothers	SD5Positión11int233	SD61Mather0no1si	SD61Father0no1si	SD61Father´s partner0no	SD61Father´smathere0no	SD61Grandmather0no1si	SD61Grandfather0no1si	SD61Fosterparent0no1	SD61juvenilfacility0no1	SD61other0no1si	SD62Brothers0no1si	SD62Sisters0no1si	SD7Fatherswithout0primaria1se	SD7Matherswithout0primaria1se	SD8Weight	SD9HEIGHT	SD10Healthpercept1buena2pasab	HC1	HC2	HC3	HC4	HC5	HC6	HC7	HC8	HC9	HC10	Hctotal	HS1	HS2	HS3	HS4	HS5	HS6	HS7	HS8	HS9	HS10	HS11	HS12
CEIPS Antonio Machado	Zaragoza	Venta del Olivar	Rural	Private	No HPS	1	2		1	1	1	1	0	0	0	0	0	0	0	1	0	3	3	65	1.6	1	3	4	3	3	3	3	3	4	3	3	32	4	4	4	5	5	3	3	3	5	3	3	4
CEIPS Antonio Machado	Zaragoza	Venta del Olivar	Rural	Private	No HPS	1	2		1	1	1	1	0	0	0	0	0	0	0	1	0	3	4	47	1.7	1	3	2	3	2	4	1	2	2	3	2	24	4	5	5	4	4	5	3	4	2	4	5	2
CEIPS Antonio Machado	Zaragoza	Venta del Olivar	Rural	Private	No HPS	0	2		1	1	1	1	0	0	0	0	0	0	0	1	0	4	3	59	1.59	2	2	3	4	2	3	2	3	4	1	3	27	4	4	3	2	5	3	3	1	2	4	2	2
CEIPS Antonio Machado	Zaragoza	Venta del Olivar	Rural	Private	No HPS	1	2		1	3	1	1	0	0	0	0	0	0	0	1	0	2	3	43	1.72	1	3	2	4	3	3	2	2	3	3	4	29	4	4	4	3	3	3	4	2	3	2	4	2
CEIPS Antonio Machado	Zaragoza	Venta del Olivar	Rural	Private	No HPS	0	2		1	1	1	1	0	0	0	0	0	0	0	0	1	4	4	62	1.73	1	3	4	2	3	3	4	3	2	3	3	30	4	5	4	4	3	3	2	3	3	4	3	3
CEIPS Antonio Machado	Zaragoza	Venta del Olivar	Rural	Private	No HPS	0	2		1	1	1	1	0	0	0	0	0	0	0	1	0	4	4	47	1.62	2	1	3	3	2	2	2	2	4	3	2	24	4	4	5	4	2	2	3	1	5	4	2	4
CEIPS Antonio Machado	Zaragoza	Venta del Olivar	Rural	Private	No HPS	0	1		0		1	1	0	0	1	0	0	0	0	0	0	2	4	39	1.64	1	2	3	2	3	3	4	3	3	4	4	31	4	5	4	4	4	4	3	2	4	4	4	4
CEIPS Antonio Machado	Zaragoza	Venta del Olivar	Rural	Private	No HPS	1	1		1	3	1	1	0	0	0	0	0	0	0	1	0	4	4	54	1.52	2	3	4	3	3	3	2	3	3	3	2	29	4	5	5	4	5	5	3	5	5	4	4	5
CEIPS Antonio Machado	Zaragoza	Venta del Olivar	Rural	Private	No HPS	1	1		1	1	1	1	1	1	0	0	0	0	0	0	1	3	4	40	1.62	2	3	2	4	3	4	2	1	3	4	3	29	4	5	4	3	5	2	4	5	3	4	4	4
CEIPS Antonio Machado	Zaragoza	Venta del Olivar	Rural	Private	No HPS	0	1		2	2	1	1	1	0	0	0	0	0	0	1	0	4	4	48	1.55	2	3	2	3	2	2	2	3	2	4	2	25	4	4	5	4	4	2	3	3	5	5	3	4
CEIPS Antonio Machado	Zaragoza	Venta del Olivar	Rural	Private	No HPS	0	1		1	1	1	1	0	0	0	0	0	0	0	0	1	2	3	59	1.76	2	1	4	3	2	3	1	3	4	3	3	27	4	5	4	3	5	4	5	4	4	5	5	4
CEIPS Antonio Machado	Zaragoza	Venta del Olivar	Rural	Private	No HPS	0	2		0		1	1	0	0	0	0	0	0	0	0	0	2	4	68	1.78	1	4	4	4	3	4	3	4	4	4	4	38	4	5	5	5	5	4	3	5	4	4	5	4
CEIPS Antonio Machado	Zaragoza	Venta del Olivar	Rural	Private	No HPS	1	2		2	3	1	1	0	0	0	0	0	0	0	1	0	4	4	59	1.72	2	3	3	3	4	4	3	3	3	2	3	31	4	5	4	4	5	5	3	3	4	5	3	4
CEIPS Antonio Machado	Zaragoza	Venta del Olivar	Rural	Private	No HPS	1	2		0		1	1	0	0	0	0	0	0	0	0	0	3	2	55	1.65	2	3	2	3	1	2	2	2	3	2	1	21	5	4	4	5	5	5	4	3	2	4	4	3
CEIPS Antonio Machado	Zaragoza	Venta del Olivar	Rural	Private	No HPS	0	1		1	1	1	1	0	0	0	0	0	0	0	1	0	3	3	55	1.68	2	3	4	3	3	3	2	3	4	3	3	31	3	4	4	3	4	3	3	4	4	3	3	3
CEIPS Antonio Machado	Zaragoza	Venta del Olivar	Rural	Private	No HPS	0	1		1	1	1	1	0	0	0	0	0	0	0	1	0	3	3	45	1.6	2	2	2	3	3	3	3	2	3	3	2	26	4	3	5	4	3	4	3	2	4	3	2	3
CEIPS Antonio Machado	Zaragoza	Venta del Olivar	Rural	Private	No HPS	0	1		1	3	1	1	0	0	0	0	0	0	0					46	1.5	2	2	3	3	4	4	2	2	4	2	3	29	5	4	5	3	3	2	4	2	3	5	3	4
CEIPS Antonio Machado	Zaragoza	Venta del Olivar	Rural	Private	No HPS	1	2		1	3	1	1	0	0	0	0	0	0	0	0	0	3	2	58	1.62	2	2	2	1	2	1	2	2	4	3	2	21	4	5	5	3	2	5	4	3	5	5	2	4
CEIPS Antonio Machado	Zaragoza	Venta del Olivar	Rural	Private	No HPS	0	2		1	1	1	1	0	0	0	0	0	0	0	0	1	4	4	52	1.62	2	2	3	2	3	4	3	2	3	1	2	25	4	3	5	4	5	4	4	2	4	2	2	3
CEIPS Antonio Machado	Zaragoza	Venta del Olivar	Rural	Private	No HPS	1	2		2	2	1	0	0	0	0	0	0	0	0	0	1	3	3	49	1.63	3	4	3	4	2	3	2	1	3	2	4	28	5	5	4	5	5	2	3	4	3	2	4	3
CEIPS Antonio Machado	Zaragoza	Venta del Olivar	Rural	Private	No HPS	1	2		0		1	1	0	0	0	0	0	0	0	0	0			47		2	2	3	2		3	2		4	3	2		4	4	5	4	3	4	4	4	3	3	2
CEIPS Antonio Machado	Zaragoza	Venta del Olivar	Rural	Private	No HPS	1	1		1	3	1	1	0	0	0	0	0	0	0	1	0	2	4	42	1.53	1	3	4	4	2	3	2	3	4	3	4	32	4	5	5	4	5	3	3	3	5	5	4	3
CEIPS Antonio Machado	Zaragoza	Venta del Olivar	Rural	Private	No HPS	0	1		1	1	0	1	0	0	0	1	0	0	1	0	1	3	2	52	1.63	2	3	4	3	3	3	4	2	4	4	3	33	5	4	5	4	3	2	5	3	5	4	3	4
CEIPS Antonio Machado	Zaragoza	Venta del Olivar	Rural	Private	No HPS	1	1		0		1	1	0	0	0	0	0	0	0	0	0	3	3	48	1.64	2	2	4	4	4	4	4	4	4	4	4	38	4	5	4	5	5	5	4	4	5	5	4	5
CEIPS Antonio Machado	Zaragoza	Venta del Olivar	Rural	Private	No HPS	0	1		0		1	1	0	0	0	0	0	0	0	0	0	4	4	70	1.62	1	2	4	4	3	4	3	4	4	3	4	35	5	3	4	5	5	2	3	4	5	4	4	5
CEIPS Antonio Machado	Zaragoza	Venta del Olivar	Rural	Private	No HPS	1	1		1	1	1	1	0	0	0	0	0	0	0	1	0	3	3	47	1.58	1	4	4	3	3	3	2	3	4	2	2	30	5	4	5	5	4	3	5	5	4	5	5	4
CEIPS Antonio Machado	Zaragoza	Venta del Olivar	Rural	Private	No HPS	0	1		0		1	1	0	0	0	0	0	0	0	0	0	3	3	40	1.6	1	1	3	2	3	4	3	3	3	2	2	26	4	5	5	4	5	3	3	3	5	4	3	3
CEIPS Antonio Machado	Zaragoza	Venta del Olivar	Rural	Private	No HPS	1	1		1	1	1	1	0	0	0	0	0	0	0	1	0	4	4	45	1.54	1	3	4	3	4	4	3	3	4	4	4	36	4	5	4	5	4	3	3	4	5	4	5	5
CEIPS Antonio Machado	Zaragoza	Venta del Olivar	Rural	Private	No HPS	0	1		1	3	1	1	0	0	0	0	0	0	0	1	0			40	1.55	1	3	3	2	2	3	2	3	3	3	2	26	5	4	5	4	4	4	3	3	4	4	3	4
CEIPS Antonio Machado	Zaragoza	Venta del Olivar	Rural	Private	No HPS	1	2		1	3	1	1	0	0	0	0	0	0	0	1	0	4	4	43	1.45	1	2	4	4	4	4	4	4	4	4	4	38	4	5	5	4	4	4	5	3	5	4	5	4
CEIPS Antonio Machado	Zaragoza	Venta del Olivar	Rural	Private	No HPS	1	2		1	1	1	1	0	0	0	0	0	0	0	1	0	3	4	47	1.56	2	2	3	4	4	3	1	2	3	3	2	27	3	4	5	4	3	4	3	4	5	4	5	2
CEIPS Antonio Machado	Zaragoza	Venta del Olivar	Rural	Private	No HPS	1	2		1	3	1	1	0	0	0	0	0	0	0	0	1	3	3	42	1.63	1	1	3	3	3	4	3	3	4	4	4	32	4	5	4	4	5	5	4	3	5	4	4	3
CEIPS Antonio Machado	Zaragoza	Venta del Olivar	Rural	Private	No HPS	1	2		2	1	1	1	0	0	0	0	0	0	0	0	1	4	4	44	1.65	2	3	3	2	2		3			3	3		4	4	3	3	3	2	2	3	2	3	4	3
CEIPS Antonio Machado	Zaragoza	Venta del Olivar	Rural	Private	No HPS	0	1		1	1	1	1	0	0	0	0	0	0	0	0	1	3	3	40	1.57	2	1	4	4	4	4	4	1	4	1	1	28	5	5	5	3	5	3	4	1	2	3	4	5
CEIPS Antonio Machado	Zaragoza	Venta del Olivar	Rural	Private	No HPS	1	2		1	3	1	1	0	0	1	0	0	0	0	0	0			39	1.55	2	3	3	2	2		1	2	3	2	2		4	4	3	4	5	2	2	2	4	4	3	4
CEIPS Antonio Machado	Zaragoza	Venta del Olivar	Rural	Private	No HPS	1	2		1	1	1	1	0	0	0	0	0	0	0	1	0	3	3	61	1.65	2	3	3	3	4	3	4	3	3	3	3	32	4	5	5	4	4	3	3	1	4	4	4	4
CEIPS Antonio Machado	Zaragoza	Venta del Olivar	Rural	Private	No HPS	0	2		0		1	1	1	0	0	0	0	0	0	0	0			75	1.8	2	4	4	2	3	3	3	3	4	4	4	34	4	4	3	4	2	3	4	3	2	3	4	3
CEIPS Antonio Machado	Zaragoza	Venta del Olivar	Rural	Private	No HPS	0	1		1	3	1	1	0	0	0	0	0	0	0	1	0			43	1.46	1	2	3	3	2	2	1	2	3	2	3	23	4	5	5	4	5	5	4	4	4	4	3	4
CEIPS Antonio Machado	Zaragoza	Venta del Olivar	Rural	Private	No HPS	0	2		1	1	1	0	0	0	0	0	0	0	0	1	0	3	4	65	1.73	1	4	4	4	3	3	4	3	4	4	3	36	5	4	5	4	4	3	4	4	5	5	4	4
CEIPS Antonio Machado	Zaragoza	Venta del Olivar	Rural	Private	No HPS	1	1		2	3	1	1	0	0	0	0	0	0	0	1	0	4	4	47	1.6	2	3	3	3	3	3	1	3	3	2	2	26	4	5	4	4	2	4	3	2	4	3	3	5
CEIPS Antonio Machado	Zaragoza	Venta del Olivar	Rural	Private	No HPS	1	2		1	1	1	1	0	0	0	0	0	0	0	0	1	4	4	45	1.69	1	2	4	3	3	3	3	3	3	3	2	29	4	4	4	3	3	2	3	3	2	3	4	4
CEIPS El Buen Pastor	Zaragoza	Zaragoza	Urban	Private	No HPS	0	2		3	3	1	0	0	0	0	0	0	0	0				4	52	1.65	1	4	3	2	3	3	2	2	3	3	3	28	5	5	5	5	3	2	5	3	5	5	4	4
CEIPS El Buen Pastor	Zaragoza	Zaragoza	Urban	Private	No HPS	0	2		1	3	0	0	0	0	0	0	0	0	1	0	1		4	51	1.66	2	2	4	3	4	3	3	3	4	4	3	33	5	4	5	5	4	4	5	3	4	5	3	5
CEIPS El Buen Pastor	Zaragoza	Zaragoza	Urban	Private	No HPS	0	2		2	1	1	1	1	1	0	0	0	0	0	1	1	3	3	43	1.6	1	3	3	3	4	4	4	4	4	4	4	37	4	5	5	5	5	3	3	3	5	5	5	4
CEIPS El Buen Pastor	Zaragoza	Zaragoza	Urban	Private	No HPS	1	1		1	1	1	1	0	0	0	0	0	0	0	0	1	3	3	40	1.6	1	3	3	4	4	2	3	3	4	3	4	33	5	4	5	3	5	2	5	4	5	5	4	5
CEIPS El Buen Pastor	Zaragoza	Zaragoza	Urban	Private	No HPS	1	1		1	3	1	1	0	0	0	0	0	0	0	1	0	3	3	60	1.64	1	3	3	2	3	3	1	2	4	3	3	27	4	4	5	3	4	4	5	4	3	4	3	3
CEIPS El Buen Pastor	Zaragoza	Zaragoza	Urban	Private	No HPS	0	1		0		1	0	0	0	0	0	0	0	0	0	0	2	2	54	1.64	2	3	4	3	4	3	2	3	3	2	3	30	4	3	4	4	3	2	2	1	2	1	3	3
CEIPS El Buen Pastor	Zaragoza	Zaragoza	Urban	Private	No HPS	0	1		1	3	1	0	0	0	0	0	0	0	0	1	0	4	0			2	2	1	3	2	1	3	3	4	1	1	21	5	1	2	2	3	2	2	3	3	2	2	3
CEIPS El Buen Pastor	Zaragoza	Zaragoza	Urban	Private	No HPS	0	1		3	2	1	1	0	0	0	0	0	0	0	1	0	2	2	43	1.62	2	3	3	3	3	4	3	3	3	2	4	31	3	2	4	3	3	2	1	2	4	1	1	3
CEIPS El Buen Pastor	Zaragoza	Zaragoza	Urban	Private	No HPS	1	1		1	1	1	1	0	0	0	0	0	0	0	0	1	3	3			4	3	2	4	4	4	3	3	4	3	4	34	5	4	5	4	3	4	3	2	1	1	2	1
CEIPS El Buen Pastor	Zaragoza	Zaragoza	Urban	Private	No HPS	0	2		1		1	0	0	0	0	0	0	0	0	1	0	3	4	40	1.62	1	3	4	3	2	3	3	2	3	3	2	28	4	4	4	4	5	3	2	4	4	4	4	3
CEIPS El Buen Pastor	Zaragoza	Zaragoza	Urban	Private	No HPS	0	2		1	3	1	1	0	0	0	0	0	0	0	1	0	2	2	50	1.72	2	3	4	3	2	3	3	2	4	3	4	31	4	3	4	5	2	2	1	3	3	4	4	3
CEIPS El Buen Pastor	Zaragoza	Zaragoza	Urban	Private	No HPS	1	2		2	2	1	0	0	0	0	0	1	0	0	1	0	3	2	49	1.57	2	2	4	2	3	3	2	3	3	2	3	27	4	2	3	2	3	4	3	2	3	4	3	4
CEIPS El Buen Pastor	Zaragoza	Zaragoza	Urban	Private	No HPS	0	2		2	3	1	0	0	0	1	1	0	0	0	1	0	3	2	60	1.72	1	4	4	4	4	3	3	4	4	4	4	38	3	5	5	4	2	5	5	4	3	5	2	2
CEIPS El Buen Pastor	Zaragoza	Zaragoza	Urban	Private	No HPS	0	2		1	1	1	1	0	0	0	0	0	0	0	0	1	3	3	60	1.7	1	3	2	3	4	3	2	3	2	1	2	25	4	5	4	3	4	4	2	4	1	5	3	1
CEIPS El Buen Pastor	Zaragoza	Zaragoza	Urban	Private	No HPS	0	2		1	1	1	1	0	0	0	0	0	0	0	1	0	1	1	70	1.8	1	1	3	3	4	4	4	4	3	3	3	32	4	5	5	3	2	3	4	2	1	5	3	5
CEIPS El Buen Pastor	Zaragoza	Zaragoza	Urban	Private	No HPS	0	1		0		1	0	0	0	1	0	0	0	0	0	0	2	2	90	1.75	3	1	4	3	4	4	3	4	3	4	2	32	5	1	1	4	5	1	5	5	1	1	5	1
CEIPS El Buen Pastor	Zaragoza	Zaragoza	Urban	Private	No HPS	1	1		2	2	1	1	0	0	0	0	0	0	0	1	1	2	2	50	1.65	2	2	3	3	4	3	3	3	3	3	3	30	4	2	3	3	5	4	4	4	4	4	3	4
CEIPS El Buen Pastor	Zaragoza	Zaragoza	Urban	Private	No HPS	0	1		2	2	1	0	0	0	0	0	0	0	0	1	1	3	3	35	1.55	2	3	4	2	1	3	2	2	4	1	2	24	3	3	5	4	5	2	1	1	3	4	3	1
CEIPS El Buen Pastor	Zaragoza	Zaragoza	Urban	Private	No HPS	0	1		1	1	0	0	0	0	0	0	0	0	0	0	0	3	3	70	1.64	2	1	4	3	4	3	2	3	3	2	3	28	4	5	5	4	4	3	3	1	5	3	3	3
CEIPS El Buen Pastor	Zaragoza	Zaragoza	Urban	Private	No HPS	0	1		2	3	1	1	0	0	0	0	0	0	0	0	1	2	0	55	1.69	1	2	3	2	1	3	3	2	4	3	2	25	3	4	3	4	5	2	4	4	3	5	4	2
CEIPS El Buen Pastor	Zaragoza	Zaragoza	Urban	Private	No HPS	0	1		1	1	1	1	0	0	0	0	0	0	0	1	0	2	2	55	1.7	2	3	2	4	3	1	3	4	4	1	1	26	4	2	4	3	3	2	5	5	5	5	3	3
CEIPS El Buen Pastor	Zaragoza	Zaragoza	Urban	Private	No HPS	1	1		3	2	1	1	0	0	0	0	0	0	0	1	1	4	2	56.3	1.6	2	3	4	3	4	3	4	3	4	4	3	35	5	4	5	5	5	4	3	4		5	5	5
CEIPS El Buen Pastor	Zaragoza	Zaragoza	Urban	Private	No HPS	1	2		1	1	1	1	0	0	0	0	0	0	0	0	1	2	2	50	1.68	1	4	4	2	4	3	2	3	4	3	3	32	5	4	5	5	5	5	5	4	5	4	5	5
CEIPS El Buen Pastor	Zaragoza	Zaragoza	Urban	Private	No HPS	0	2		1	3	1	1	0	0	0	0	0	0	0	0	1	2	2	65	1.75	1	3	3	3	4	4	4	3	4	4	4	36	5	4	4	5	5	4	5	4	3	4	4	4
CEIPS El Buen Pastor	Zaragoza	Zaragoza	Urban	Private	No HPS	0	2		0		1	1	0	0	0	0	0	0	0	0	0	4	4	65	1.75	2	3	4	3	3	3	3	3	3	3	3	31	4	4	4	5	4	4	3	3	4	4	4	4
CEIPS El Buen Pastor	Zaragoza	Zaragoza	Urban	Private	No HPS	0	2		1	1	1	1	0	0	0	0	0	0	0	1	0	2	2	58.2	1.74	1	4	4	3	3	4	4	4	4	3	4	37	4	5	5	5	4	4	5	4	4	4	4	5
CEIPS El Buen Pastor	Zaragoza	Zaragoza	Urban	Private	No HPS	0	2		2	1	1	1	0	0	0	0	0	0	0	0	1	1	3	55	1.78	2	4	4	3	3	4	3	2	3	3	4	33	4	5	4	3	4	5	5	4	5	5	4	3
CEIPS El Buen Pastor	Zaragoza	Zaragoza	Urban	Private	No HPS	0	2		0		0	1	0	0	1	0	0	0	0	0	0	4	4	48	1.58	1	3	3	3	3	4	3	2	3	4	4	32	4	4	5	3	4	5	4	3	5	4	3	4
CEIPS El Buen Pastor	Zaragoza	Zaragoza	Urban	Private	No HPS	0	2		0		1	1	0	0	0	0	0	0	0	0	0	4	2	53	1.7	1	4	3	3	4	3	4	3	3	3	4	34	3	4	5	4	5	5	5	4	2	5	4	3
CEIPS El Buen Pastor	Zaragoza	Zaragoza	Urban	Private	No HPS	1	2		1	3	1	1	0	0	0	0	0	0	0	1	0	3	4	50	1.65	2	3	4	4	4	3	3	3	4	3	4	35	4	4	5	4	4	3	4	5	5	5	4	4
CEIPS El Buen Pastor	Zaragoza	Zaragoza	Urban	Private	No HPS	0	2		1	3	1	1	0	0	0	0	0	0	0	1	0	3	3	54	1.73	1	3	4	4	3	3	3	3	4	3	3	33	4	5	4	5	5	4	4	3	4	5	4	4
CEIPS El Buen Pastor	Zaragoza	Zaragoza	Urban	Private	No HPS	1	2		1	1	1	1	0	0	0	0	0	0	0	0	1	1	4	52	1.69	2	2	3	3	3	3	3	3	3	3	3	29	5	5	5	4	5	5	5	5	4	4	5	4
CEIPS El Buen Pastor	Zaragoza	Zaragoza	Urban	Private	No HPS	1	1		1	3	1	1	0	0	0	0	0	0	0	1	0	2	2	60	1.55	1	3	2	3	3	2	2	3	4	4	2	28	4	5	5	4	5	4	5	4	3	5	2	2
CEIPS El Buen Pastor	Zaragoza	Zaragoza	Urban	Private	No HPS	1	1		0		1	1	0	0	0	0	0	0	0	0	0	3	3	58	1.6	2	3	4	4	3	4	3	3	4	3	3	34	4	5	4	5	4	2	3	3	5	4	3	4
CEIPS El Buen Pastor	Zaragoza	Zaragoza	Urban	Private	No HPS	0	1		1	1	1	0	0	0	0	0	0	0	0	1	0	2	2	53	1.45	2	2	3	1	2	1	2	1	2	3	4	21	5	5	5	4	4	3	2	5	4	2	5	5
CEIPS El Buen Pastor	Zaragoza	Zaragoza	Urban	Private	No HPS	0	1		1	1	1	1	0	0	0	0	0	3	1	1	1	4	4	57	1.71	3	2	4	3	4	4	3	3	3	3	2	31	5	4	5	5	3	4	5	4	5	4	5	5
CEIPS El Buen Pastor	Zaragoza	Zaragoza	Urban	Private	No HPS	1	1		1	3	1	0	0	0	0	0	0	0	0	0	1	3	2	47	1.6	1	3	4	3	4	3	1	4	4	2	4	32	3	5	5	5	5	4	5	3	5	4	5	3
CEIPS El Buen Pastor	Zaragoza	Zaragoza	Urban	Private	No HPS	1	1		3	1	1	0	0	1	0	0	0	0	0	1	1	2	4	36	1.4	1	3	4	3	2	3	1	2	4	3	3	28	3	4	4	5	5	3	5	4	4	5	3	2
CEIPS El Buen Pastor	Zaragoza	Zaragoza	Urban	Private	No HPS	1	1		1	3	1	1	0	0	0	0	0	0	0	0	1	2	2	50	1.65	2	3	4	4	3	2	2	3	4	2	3	30	4	4	5	4	5	2	5	4	4	4	4	4
CEIPS El Buen Pastor	Zaragoza	Zaragoza	Urban	Private	No HPS	0	2		1		1	0	0	0	0	0	0	0	0	1	0	3	4	35	1.6	2	3	4	2	3	3	2	3	4	3	3	30	3	4	3	4	2	2	2	1	3	3	3	3
CEIPS El Buen Pastor	Zaragoza	Zaragoza	Urban	Private	No HPS	1	2		1	1	1	0	0	0	0	0	0	0	0	0	1	4	4	30	1.5	1	3	3	2	2	3	2	2	2	3	3	25	4	4	3	2	3	2	2	3	3	2	1	3
CEIPS El Buen Pastor	Zaragoza	Zaragoza	Urban	Private	No HPS	1	2		1	3	1	1	0	0	0	0	0	0	0	1	0	3	4	40	1.56	2	2	2	4	3	3	3	2	2	3	2	26	4	4	4	3	3	2	1	3	3	3	3	3
CEIPS El Buen Pastor	Zaragoza	Zaragoza	Urban	Private	No HPS	1	2		1	3	1	1	0	0	0	0	0	0	0	1	0	2	2	54	1.7	1	2	3	2	3	3	2	2	3	3	3	26	4	5	4	1	4	2	2	3	2	2	3	4
CEIPS El Buen Pastor	Zaragoza	Zaragoza	Urban	Private	No HPS	1	2		0		1	1	0	0	0	0	0	0	0	0	0	3	3	54	1.71	2	3	2	2	2	2	2	3	3	2	3	24	4	3	4	3	3	4	3	4	3	4	2	3
CEIPS El Buen Pastor	Zaragoza	Zaragoza	Urban	Private	No HPS	0	2		0		1	1	0	0	0	0	0	0	0	0	0	3	2	78	1.82	2	3	4	4	2	3	3	2	4	3	4	32	4	3	4	3	4	3	3	4	5	2	4	3
CEIPS El Buen Pastor	Zaragoza	Zaragoza	Urban	Private	No HPS	0	1		0		1	1	0	0	0	0	0	0	0	0	0	2	3	40	1.73	2	2	3	3	2	1	2	2	3	2	2	22	4	4	5	5	5	3	4	3	3	4	3	3
CEIPS El Buen Pastor	Zaragoza	Zaragoza	Urban	Private	No HPS	0	1		2	1	1	1	1	1	0	0	0	0	0	1	0	3	3	65	1.57	2	2	3	2	2	3	3	2	4	3	2	26	4	5	4	3	2	3	2	2	3	3	3	4
CEIPS El Buen Pastor	Zaragoza	Zaragoza	Urban	Private	No HPS	1	1		1	1	1	0	0	1	0	0	0	0	0	0	0	3	2	60	1.65	3	2	3	3	2	2	2	2	3	2	3	24	4	4	3	2	2	2	4	2	3	2	3	4
CEIPS El Buen Pastor	Zaragoza	Zaragoza	Urban	Private	No HPS	1	1		1	1	1	1	0	0	0	0	0	0	0	1	0	2	2	36.5	1.38	2	2	4	3	3	4	3	2	3	4	3	31	4	3	4	3	4	5	4	4	4	3	3	4
CEIPS El Buen Pastor	Zaragoza	Zaragoza	Urban	Private	No HPS	1	1		0		1	1	0	0	0	0	0	0	0	0	0	2	1	55	1.75	2	3	3	4	3	4	3	2	2	3	2	29	2	4	3	5	3	5	5	4	3	2	1	5
CEIPS El Buen Pastor	Zaragoza	Zaragoza	Urban	Private	No HPS	1	1		1	1	1	1	0	0	0	0	0	0	0	1	0	3	3	50	1.6	1	3	3	2	4	3	1	3	3	2	3	27	4	5	5	4	4	3	3	4	2	4	2	5
CEIPS El Buen Pastor	Zaragoza	Zaragoza	Urban	Private	No HPS	1	1		0		1	1	0	0	0	0	0	0	0	0	0	3	3	38	1.52	1	4	4	4	3	4	3	4	4	4	4	38	5	5	5	5	5	5	4	5	5	4	5	5
CEIPS El Buen Pastor	Zaragoza	Zaragoza	Urban	Private	No HPS	1	2		1	1	1	1	0	0	0	0	0	0	0	0	1	4	4	38.5	1.55	2	3	4	3	3	4	3	3	3	4	3	33	4	4	4	4	3	5	4	3	4	4	3	4
CEIPS El Buen Pastor	Zaragoza	Zaragoza	Urban	Private	No HPS	0	2		1	3	1	0	0	0	0	0	0	0	0	1	0		3	55	1.7	2	1	4	3	2	3	2	2	4	3	3	27	4	4	5	4	3	3	4	4	3	4	5	4
CEIPS El Buen Pastor	Zaragoza	Zaragoza	Urban	Private	No HPS	0	2		2	1	1	1	0	0	0	0	0	0	0	1	0	2	4	65	1.67	3	2	4	4	2	3	3	3	4	3	4	32	4	4	4	4	5	5	5	3	5	4	5	4
CEIPS El Buen Pastor	Zaragoza	Zaragoza	Urban	Private	No HPS	0	2		1	3	1	1	0	0	0	0	0	0	0	1	0	4	4	65	1.7	2	3	4	3	3	3	3	3	4	3	2	31	3	5	4	4	4	4	3	3	4	4	4	5
CEIPS El Buen Pastor	Zaragoza	Zaragoza	Urban	Private	No HPS	1	2		1	3	1	1	0	0	0	0	0	0	0	1	0	2	4	43	1.57	2	3	4	3	3	3	2	3	4	2	2	29	4	5	4	5	5	4	4	5	4	4	4	3
CEIPS El Buen Pastor	Zaragoza	Zaragoza	Urban	Private	No HPS	1	2		1	1	1	1	0	0	0	0	0	0	0	1	0	3	3	52.7	1.67	1	3	4	4	3	4	2	3	4	3	3	33	4	4	3	4	3	4	4	4	4	4	4	4
CEIPS El Buen Pastor	Zaragoza	Zaragoza	Urban	Private	No HPS	0	2		1	3	1	1	0	0	0	0	0	0	0	0	1	4	4	42	1.61	1	3	3	2	4	4	3	3	4	3	2	31	5	4	4	4	4	5	5	3	3	2	5	4
CEIPS El Buen Pastor	Zaragoza	Zaragoza	Urban	Private	No HPS	0	2		1	1	1	1	0	0	0	0	0	0	0	0	1	3	4	57	1.7	2	3	3	4	4	3	3	3	4	4	4	35	4	5	5	4	4	5	5	4	2	5	3	3
CEIPS El Buen Pastor	Zaragoza	Zaragoza	Urban	Private	No HPS	1	2		1	3	1	1	0	0	0	0	0	0	0	0	1	3	3	35	1.56	2	4	4	3	3	4	3	3	4	3	3	34	4	4	4	5	5	4	3	3	4	4	5	4
CEIPS El Buen Pastor	Zaragoza	Zaragoza	Urban	Private	No HPS	1	2		0		1	1	0	0	0	0	0	0	0	0	0	4	4	55	1.62	1	3	3	2	3	3	2	3	4	3	3	29	4	5	5	4	4	3	3	4	4	5	5	4
CEIPS El Buen Pastor	Zaragoza	Zaragoza	Urban	Private	No HPS	1	2		0		1	1	0	0	0	0	0	0	0	0	0	3	3	53	1.58	2	3	3	3	3	3	3	3	3	3	3	30	4	5	4	4	5	4	4	4	5	4	4	4
CEIPS El Buen Pastor	Zaragoza	Zaragoza	Urban	Private	No HPS	1	2		1	1	1	1	0	0	0	0	0	0	0	1	0	4	4	40	1.62	2	4	4	4	4	4	4	4	4	4	4	40	4	4	4	4	4	4	4	4	4	4	4	4
CEIPS El Buen Pastor	Zaragoza	Zaragoza	Urban	Private	No HPS	1	2		0	0	1	0	0	0	0	0	0	0	0	0	0	3	4	47	1.61	2	3	4	4	3	3	3	3	4	3			5	5	4	4	4	3	3	3	4	4	5	4
CEIPS El Buen Pastor	Zaragoza	Zaragoza	Urban	Private	No HPS	1	2		1	1	1	1	0	0	0	0	0	0	0	1	0	1	3	42	1.68	2	2	2	3	3	2	1	3	3	3	2	24	5	5	4	4	4	5	5	4	4	4	3	3
CEIPS El Buen Pastor	Zaragoza	Zaragoza	Urban	Private	No HPS	1	2		1	1	1	1	0	0	0	0	0	0	0	0	1	3	2	55	1.72	2	2	3	3	3	3	2	2	3	3	3	27	4	4	5	4	5	4	4	4	5	4	4	3
CEIPS El Buen Pastor	Zaragoza	Zaragoza	Urban	Private	No HPS	0	2		1	2	1	1	0	0	0	0	0	0	0	0	1	4	4	43	1.56	1	3	4	3	2	3	2	2	3	3	3	28	4	3	4	4	3	3	4	5	5	3	3	4
CEIPS El Buen Pastor	Zaragoza	Zaragoza	Urban	Private	No HPS	1	2		3	3	1	0	0	0	0	0	0	0	0	1	1	3	2	50	1.6	2	3	4	2	3	3	2	3	3	3	3	29	5	4	4	4	5	4	4	4	4	4	4	1
CEIPS El Buen Pastor	Zaragoza	Zaragoza	Urban	Private	No HPS	0	2		1	1	1	1	0	0	0	0	0	0	0	1	0	3	3	58	1.8	1	2	4	3	3	3	2	3	4	3	2	29	4	4	5	5	5	3	3	3	4	5	4	4
CEIPS El Buen Pastor	Zaragoza	Zaragoza	Urban	Private	No HPS	0	2		2	2	1	1	0	0	0	0	0	0	0	0	0	4	4	48	1.64	1	3	4	4	4	3	4	3	4	4	4	37	4	4	5	5	4	4	5	3	3	4	4	4
CEIPS El Buen Pastor	Zaragoza	Zaragoza	Urban	Private	No HPS	0	1		2	2	1	1	0	0	1	0	0	0	0	1	0	4	2	52	1.6	1	4	4	4	4	4	4	4	4	4	4	40	5	5	5	5	5	5	4	4	5	5	5	5
CEIPS El Buen Pastor	Zaragoza	Zaragoza	Urban	Private	No HPS	0	1		1	3	1	1	0	0	0	0	0	0	0	0	1	2	4	49	1.58	1	3	3	3	3	2	2	2	3	1	2	24	5	5	5	4	4	3	3	4	2	4	4	3
CEIPS El Buen Pastor	Zaragoza	Zaragoza	Urban	Private	No HPS	1	1		1	1	1	0	0	0	0	0	0	0	1	1	0	3	4	60	1.66	2	3	4	4	3	3	2	3	3	2	2	29	5	5	4	4	5	4	5	3	4	4	3	4
CEIPS El Buen Pastor	Zaragoza	Zaragoza	Urban	Private	No HPS	1	1		0		1	1	0	0	0		0	0	0	0	0	2	2	56	1.56	1	2	3	4	3	2	2	2	3	4	3	28	4	3	5	5	4	5	3	4	5	5	3	3
CEIPS El Buen Pastor	Zaragoza	Zaragoza	Urban	Private	No HPS	1	1		0		1	0	0	0	0	0	0	0	1	0	0	4	4	56	1.6	2	3	4	4	4	3	3	4	4	3	3	35	5	3	4	5	5	5	3	5	4	3	3	4
CEIPS El Buen Pastor	Zaragoza	Zaragoza	Urban	Private	No HPS	1	1		2	2	1	0	0	0	0	0	0	0	0	1	0	2	4	43	1.47	1	3	4	4	4		4	4	4	4	4		4	5	4	5	5	5	5	4	4	5	4	5
CEIPS El Buen Pastor	Zaragoza	Zaragoza	Urban	Private	No HPS	0	1		1	3	1	1	0	0	0	0	0	0	0	1	0	1	4	34.6	1.47	2	2	4	4	3	3	3	3	4	2	2	30	4	4	5	3	4	3	3	2	5	4	4	5
CEIPS El Buen Pastor	Zaragoza	Zaragoza	Urban	Private	No HPS	1	1		1	3	1	1	0	0	0	0	0	0	0	1	0	3	4	45.6	1.6	2	3	4	3	4	2	3	3	4	3	4	33	5	5	4	5	5	4	5	5	5	4	4	4
CEIPS El Buen Pastor	Zaragoza	Zaragoza	Urban	Private	No HPS	0	1		0		1	1	0	0	1	1	0	0	0	0	0	3	4	50	1.69	2	3	3	4	3	3	3	2	3	4	4	32	5	5	4	5	5	4	3	4	2	3	4	4
CEIPS El Buen Pastor	Zaragoza	Zaragoza	Urban	Private	No HPS	1	1		2	3	1	1	0	0	0	0	0	0	0	1	0	4	2	60	1.69	2	3	4	4	3	4	4	3	3	3	4	35	4	5	4	3	3	5	5	2	5	3	3	4
CEIPS El Buen Pastor	Zaragoza	Zaragoza	Urban	Private	No HPS	1	1		1	1	1	1	0	0	0	0	0	0	0	1	0	2	2	54	1.66	1	3	4	4	3	3	2	3	4	3	3	32	5	4	5	4	5	3	4	4	5	4	5	5
CEIPS El Buen Pastor	Zaragoza	Zaragoza	Urban	Private	No HPS	0	1		0		1	1	0	0	0	0	0	0	0	0	0	4	4	42	1.6	1	3	3	4	4	4	3	3	4	4	4	36	4	5	5	5	5	5	5	4	2	5	5	4
CEIPS El Buen Pastor	Zaragoza	Zaragoza	Urban	Private	No HPS	0	1		1	1	1	1	0	0	0	0	0	0	0	0	1	4	4	40	1.6	2	3	3	3	3	3	2	3	4	3	3	30	4	4	4	2	5	4	5	4	2	5	3	3
CEIPS El Buen Pastor	Zaragoza	Zaragoza	Urban	Private	No HPS	0	1		2	3	1	1	0	0	0	0	0	0	0	1	0	2	3	48	1.65	1	3	3	2	3	4	1	3	4	2	2	27	5	3	5	5	5	3	4	4	3	4	3	5
CEIPS El Buen Pastor	Zaragoza	Zaragoza	Urban	Private	No HPS	0	1		0	1	1	1	0	0	0	0	0	0	0	0	0	4	2	36	1.41	2	3	3	2	4	4	3	4	4	3	2	32	3	4	5	3	5	3	5	4	4	4	3	4
CEIPS El Buen Pastor	Zaragoza	Zaragoza	Urban	Private	No HPS	1	1		1	3	1	1	0	0	0	0	0	0	0	1	0	3	2	42	1.65	2	3	4	3	2	3	2	2	4	3	3	29	5	4	5	3	4	3	5	4	5	4	5	5
CEIPS El Buen Pastor	Zaragoza	Zaragoza	Urban	Private	No HPS	1	1		1	3	1	1	0	0	0	0	0	0	0	1	0	4	4	41	1.56	2	3	3	4	3	4	1	2	3	4	4	31	3	5	5	4	4	4	5	4	4	4	5	3
CEIPS El Buen Pastor	Zaragoza	Zaragoza	Urban	Private	No HPS	1	1		0	1	1	1	0	0	0	0	0	0	0	0	1	4	4	65	1.65	2	3	4	2	3	3	2	4	3	4	3	31	4	5	4	4	5	3	5	3	4	4	3	4
CEIPS El Buen Pastor	Zaragoza	Zaragoza	Urban	Private	No HPS	1	1		1	3	1	1	0	0	0	0	0	0	0	0	1	3	3	87	1.68	4	4	4	3	3	3	4	4	3	3	3	34	4	4	5	5	4	3	4	4	5	5	4	3
CEIPS El Buen Pastor	Zaragoza	Zaragoza	Urban	Private	No HPS	1	2		1	1	1	1	0	0	0	0	0	0	0	1	0	4	4	49	1.69	2	2	4	2	2	2	2	2	2	3	3	24	4	4	4	4	4	3	3	3	4	3	3	4
CEIPS El Buen Pastor	Zaragoza	Zaragoza	Urban	Private	No HPS	1	2		1	3	1	1	0	0	0	0	0	0	0	0	1	2	4	80	1.75	2	3	4	3	2	3	2	2	3	4	3	29	4	5	3	3	4	2	2	3	4	3	3	2
CEIPS El Buen Pastor	Zaragoza	Zaragoza	Urban	Private	No HPS	0	2		2	2	1	1	0	0	0	0	0	0	0	1	0	3	4	50	1.73	2	2	4	4	1	2	3	3	4	3	3	29	4	4	4	5	4	2	1	1	4	3	2	5
CEIPS El Buen Pastor	Zaragoza	Zaragoza	Urban	Private	No HPS	1	2		1	1	1	1	0	0	0	0	0	0	0	1	0	3	3	60	1.72	2	2	3	2	2	3	3	2	3	2	3	25	5	4	3	5	2	2	3	2	5	2	3	5
CEIPS El Buen Pastor	Zaragoza	Zaragoza	Urban	Private	No HPS	1	2		3	2	1	0	0	0	0	0	0	0	0	1	1		2	55	1.6	2	3	4	3	3	4	3	3	4	3	4	34	4	5	4	4	3	4	4	2	3	3	3	4
CEIPS El Buen Pastor	Zaragoza	Zaragoza	Urban	Private	No HPS	0	2		1	3	1	1	0	0	0	0	0	0	0	0	1	3	4	57	1.78	1	3	2	4	3	3	3	4	3	4	3	32	3	4	4	3	4	4	3	1	3	4	5	3
CEIPS El Buen Pastor	Zaragoza	Zaragoza	Urban	Private	No HPS	0	2		0		1	1	0	0	0	0	0	0	0	0	0	3	3	45	1.5	2	3	4	2	3	3	3	2	3	2	2	27	4	4	4	3	4	3	3	2	4	2	3	4
CEIPS El Buen Pastor	Zaragoza	Zaragoza	Urban	Private	No HPS	0	1		0		1	0	0	0	0	0	0	0	0	0	0	2	4	40	1.5	2	4	4	3	2	4	3	3	4	3	3	33	4	4	5	4	3	3	2	2	3	5	4	4
CEIPS El Buen Pastor	Zaragoza	Zaragoza	Urban	Private	No HPS	1	1		1	1	1	1	0	0	0	0	0	0	0	1	0	2	2	41.5	1.6	2	3	4	3	3	3	3	4	4	3	4	34	5	4	4	4	3	3	3	3	4	4	3	4
CEIPS El Buen Pastor	Zaragoza	Zaragoza	Urban	Private	No HPS	0	1		1	1	1	1	0	0	0	0	0	0	0	0	1	4	4	50	1.66	2	1	4	3	3	4	3	3	3	3	3	30	4	5	4	3	4	3	3	3	3	5	4	3
CEIPS El Buen Pastor	Zaragoza	Zaragoza	Urban	Private	No HPS	1	1		1	3	1	1	0	0	0	0	0	0	0	0	1	4	4	51	1.58	2	2	2	3	3	2	3	2	3	2	2	24	4	4	4	4	4	3	3	4	3	3	3	3
CEIPS El Buen Pastor	Zaragoza	Zaragoza	Urban	Private	No HPS	0	1		0	1	1	0	0	1	0	0	0	0	0	0	0	2	2	30	1.5	2	2	2	3	2	2	1	2	3	2	1	20	3	2	3	4	4	1	3	4	2	3	5	3
CEIPS El Buen Pastor	Zaragoza	Zaragoza	Urban	Private	No HPS	1	2		1	1	1	1	0	0	0	0	0	0	0	0	1	4	4	51	1.69	2	3	4	2	3	3	3	3	4	3	3	31	5	4	4	5	4	2	3	4	5	4	5	5
CEIPS El Buen Pastor	Zaragoza	Zaragoza	Urban	Private	No HPS	0	2		1	1	1	1	0	0	0	0	0	0		1	0	2	2	64	1.74	2	4	2	3	4	4	4	4	1	4	4	34	5	4	5	5	5	5	5	1	5	5	1	5
CEIPS El Buen Pastor	Zaragoza	Zaragoza	Urban	Private	No HPS	1	1		0		1	1	0	0	0	0	0	0	0	0	0	4	4	53	1.6	1	3	3	4	4	4	3	3	4	3	3	34	4	5	5	4	5	5	5	5	5	5	4	5
CEIPS El Buen Pastor	Zaragoza	Zaragoza	Urban	Private	No HPS	1	1		1	1	1	1	0	0	0	0	0	0	0	1	0	2	4	55	1.66	2	3	4	3	4	4	3	3	4	4	3	35	5	5	5	5	4	3	3	4	5	4	4	4
CEIPS El Buen Pastor	Zaragoza	Zaragoza	Urban	Private	No HPS	1	1		1	2	1	0	0	0	0	0	0	0	0	1	0	3	4	58	1.68	2	2	3	2	3	4	2	2	4	3	2	27	5	5	5	4	5	4	3	5	4	4	5	4
CEIPS El Buen Pastor	Zaragoza	Zaragoza	Urban	Private	No HPS	1	1		2	3	1	1	0	0	1	0	0	0	0	0	0	4	4	45	1.54	1	3	4	3	3	4	3	3	4	4	3	34	5	4	5	4	4	3	3	3	4	5	5	5
CEIPS El Buen Pastor	Zaragoza	Zaragoza	Urban	Private	No HPS	1	2		2	1	1	1	0	0	0	0	0	0	0	1	1	4	4	50	1.68	2	4	4	4	4	4	4	3	4	4	3	38	4	2	5	4	3	1	2	1	1	2	5	4
CEIPS El Buen Pastor	Zaragoza	Zaragoza	Urban	Private	No HPS	1	2		1	3	1	1	0	0	0	0	0	0	0	0	1	3	4	40	1.6	1	3	4	3	3	4	3	3	4	4	3	34	4	4	5	4	3	3	3	2	2	4	5	3
CEIPS El Buen Pastor	Zaragoza	Zaragoza	Urban	Private	No HPS	0	2		1	1	1	0	0	1	0	0	0	0	0	1	0	3	2	63	1.8	2	2	3	3	3	3	4	3	4	3	3	31	4	5	4	4	4	3	2	3	4	4	3	4
CEIPS El Buen Pastor	Zaragoza	Zaragoza	Urban	Private	No HPS	0	1		1	1	1	1	0	0	0	0	0	0	0	0	1	3	3	43	1.6	2	2	3	2	4	3	2	2	4	3	3	28	4	4	3	5	5	4	5		4	3	5	3
CEIPS El Buen Pastor	Zaragoza	Zaragoza	Urban	Private	No HPS	0	2		1	1	1	1	0	0	0	0	0	0	0	0	1	3	3	45	1.68	2	4	4	2	4	3	1	3	4	3	4	32	3	5	5	4	5	5	5	4	5	5	4	2
CEIPS El Buen Pastor	Zaragoza	Zaragoza	Urban	Private	No HPS	0	2		4	2	1	0	1	0	0	0	0	0	0	1	1	3	3	55	1.7	2	2	4	3	3	4	3	3	2	4	3	31	4	5	4	3	5	3	4	4	5	4	5	5
CEIPS El Buen Pastor	Zaragoza	Zaragoza	Urban	Private	No HPS	0	1		1	1	1	0	0	1	0	0	0	0	0	0	1	3	3	54	1.54	3	4	3	4	1	2	4	2	4	4	4	32	2	4	5	5	5	5	4	5	5	1	5	3
CEIPS El Buen Pastor	Zaragoza	Zaragoza	Urban	Private	No HPS	0	1		2	2	0	1	1	0	0	0	0	0	0	0	1	2	1	56	1.72	1	4	3	4	3	3	4	3	4	4	4	36	4	5	4	5	5	5	5	5	5	3	4	3
CEIPS El Buen Pastor	Zaragoza	Zaragoza	Urban	Private	No HPS	1	1		2	3	1	0	0	0	0	0	0	0	0	0	0	0	1	40	1.65	1	2	3	4	3	3	3	3	3	3	3	30	5	4	5	3	5	5	4	4	5	5	5	3
CEIPS El Buen Pastor	Zaragoza	Zaragoza	Urban	Private	No HPS	0	1		1	3	1	1	0	0	0	0	0	0	0	1	0	1	2	70	1.78	1	3	3	4	3	2	4	1	4	3	1	28	3	4	4	4	5	5	5	5	4	5	2	3
CEIPS El Buen Pastor	Zaragoza	Zaragoza	Urban	Private	No HPS	1	1		1	1	1	1	0	0	0	0	0	0	0	0	1	1	2	50	1.67	1	4	4	3	4	2	1	4	4	3	3	32	4	4	5	4	5	4	5	5	5	4	3	4
CEIPS El Buen Pastor	Zaragoza	Zaragoza	Urban	Private	No HPS	0	2		1	1	1	1	0	0	0	0	0	0	0	0	1	4	3	55	1.8	2	4	4	3	3	3	3	2	4	4	3	33	5	4	5	4	5	3	3	2	2	3	2	2
CEIPS El Buen Pastor	Zaragoza	Zaragoza	Urban	Private	No HPS	0	1		3	3	1	1	0	0	0	0	0	0	0	0	0	1	1	60	1.7	2	1	2	3	4	3	3	3	3	2	4	28	2	3	4	3	5	4	2	5	2	2	2	3
CEIPS El Buen Pastor	Zaragoza	Zaragoza	Urban	Private	No HPS	0	1		1	3	1	1	0	0	0	0	0	0	0	1	0	1	1	42	1.6	2	3	4	3	4	3	2	3	3	3	2	30	3	4	4	4	5	3	4	4	4	2	3	3
CEIPS El Buen Pastor	Zaragoza	Zaragoza	Urban	Private	No HPS	0	1		4	2	1	0	0	0	0	0	0	2	1	1	1	3	4	51	1.61	1	2	2	2	1	3	4	3	4	3	4	28	3	4	5	3	5	4	5	5	4	5	2	2
CEIPS El Buen Pastor	Zaragoza	Zaragoza	Urban	Private	No HPS	1	2		1	1	1	0	0	0	0	0	0	0	0	0	0	1	1	70	1.66	3	1	2	2	1	1	1	1	1	1	1	12	3	2	2	2	1	1	1	1	1	1	2	2
CEIPS El Buen Pastor	Zaragoza	Zaragoza	Urban	Private	No HPS	1	1		1	3	1	1	0	0	0	0	0	0	0	1	0	0	1	41	1.4	3	1	1	1	1	1	1	1	1	1	1	10	1	1	3	3	1	1	1	1	1	1	1	1
CEIPS Escuelas Pías	Huesca	Zaragoza	Urban	Private	HPS	1	2		1	1	1	1	0	0	0	0	0	0	0	0	1	4	3	48	1.57	1	3	4	3	3	4	3	3	4	3	4	34	4	5	5	4	5	3	3	3	4	5	3	4
CEIPS Escuelas Pías	Huesca	Zaragoza	Urban	Private	HPS	1	2		1	1	1	1	0	0	1	0	0	0	0	1	0	3	3	45	1.51	2	3	4	4	2	2	1	2	3	3	4	28	4	4	4	5	4	3	3	2	4	3	4	4
CEIPS Escuelas Pías	Huesca	Zaragoza	Urban	Private	HPS	1	2		1	3	1	0	0	1	0	0	0	0	0	0	0	4	3	37	1.55	2	3	4	4	3	3	3	2	3	3	2	30	5	4	5	3	3	4	3	3	5	2	3	4
CEIPS Escuelas Pías	Huesca	Zaragoza	Urban	Private	HPS	0	2		2	1	1	1	0	0	0	0	0	0	0	1	1	4	4	63	1.78	2	4	4	4	4	4	4	4	4	4	4	40	4	5	5	4	3	5	4	3	4	5	5	4
CEIPS Escuelas Pías	Huesca	Zaragoza	Urban	Private	HPS	1	2		2	1	1	1	0	0	0	0	0	0	0	1	1	3	2	43	1.6	1	3	3	3	3	3	2	3	4	3	3	30	5	5	5	5	2	3	4	3	4	5	3	3
CEIPS Escuelas Pías	Huesca	Zaragoza	Urban	Private	HPS	1	2		1	1	1	1	0	0	0	0	0	0	0	1	0	3	2	47	1.65	1	2	4	3	4	4	4	3	4	4	3	35	5	4	5	4	4	5	5	4	4	4	5	5
CEIPS Escuelas Pías	Huesca	Zaragoza	Urban	Private	HPS	1	2		3	2	1	1	1	1	0	0	0	0	0	1	0	3	3	53	1.58	1	2	4	4	4	3	4	3	3	4	2	33	5	5	5	4	5	5	5	3	5	5	5	5
CEIPS Escuelas Pías	Huesca	Zaragoza	Urban	Private	HPS	1	2		1	1	1	1	0	0	0	0	0	0	0	1	0	3	4	51	1.65	1	4	4	4	3	3	3	3	3	3	4	34	5	4	5	4	5	3	4	5	5	3	5	4
CEIPS Escuelas Pías	Huesca	Zaragoza	Urban	Private	HPS	1	2		1	1	1	1	0	0	0	0	0	0	0	1	0	3	2	47	1.62	1	3	4	2	3	2	1	2	3	2	3	25	4	3	3	4	5	1	1	4	4	2	4	5
CEIPS Escuelas Pías	Huesca	Zaragoza	Urban	Private	HPS	0	2		1	3	1	1	0	0	0	0	0	0	0	0	1	4	4	46.7	1.64	2	2	4	4	3	3	3	4	4	4	4	35	5	4	5	4	4	2	2	4	1	4	3	4
CEIPS Escuelas Pías	Huesca	Zaragoza	Urban	Private	HPS	1	2		1	1	1	1	0	0	0	0	0	0	0	0	1	4	4	47	1.61	1	4	4	4	3	3	4	4	4	4	3	37	5	5	5	5	4	4	3	3	4	4	5	5
CEIPS Escuelas Pías	Huesca	Zaragoza	Urban	Private	HPS	1	2		0		1	1	0	0	1	0	0	0	0	0	0			55	1.6	2	3	4	3	3	4	3	4	3	3	4	34	4	4	5	4	4	4	5	5	4	4	4	3
CEIPS Escuelas Pías	Huesca	Zaragoza	Urban	Private	HPS	1	2		0		1	0	0	1	0	0	0	0	0	0	0	3	4	50	1.64	2	3	3	2	2	3	3	2	3	3	3	27	4	5	4	4	4	5	3	3	3	4	4	3
CEIPS Escuelas Pías	Huesca	Zaragoza	Urban	Private	HPS	1	2		1	1	1	1	0	0	0	0	0	0	0	0	1	2	3			2	3	4	4	3	3	4	4	3	2	2	32	4	5	5	5	5	5	4	3	5	4	4	4
CEIPS María Auxiliadora	Zaragoza	Zaragoza	Urban	Private	No HPS	0	1		1				0	0	0	0	0	0	0								4	3	3	4	4	3	3	4	4	2	34	4	5	5	5	5	3	4	2	4	4	4	3
CEIPS María Auxiliadora	Zaragoza	Zaragoza	Urban	Private	No HPS	1	1		1	3			0	0	0	0	0	0	0			2	3		1.68	2	3	3	2	3	3	3	3	3	2	3	28	4	5	5	4	5	5	5	3	4	4	3	4
CEIPS María Auxiliadora	Zaragoza	Zaragoza	Urban	Private	No HPS	0	2		1	3	1	1	0	0	1	0	0	0	1	1	0	4	2	47	1.63	1	3	4	3	3	4	4	4	4	4	4	37	5	5	5	5	5	5	5	4	4	5	5	5
CEIPS María Auxiliadora	Zaragoza	Zaragoza	Urban	Private	No HPS	0	1		1	1	1	1	0	0	0	0	0	0	0	1	0	3	3	36	1.38	2	3	4	2	4	1	3	1	4	3	4	29	2	3	3	4	2	3	2	1	3	3	4	2
CEIPS María Auxiliadora	Zaragoza	Zaragoza	Urban	Private	No HPS	1	1		1	1	1	1	0	0	0	0	0	0	0			1	2	50	1.63	2	3	2	2	4	4	2	3	2	3	2	27	4	4	5	5	3	3	5	2	3	2	4	3
CEIPS María Auxiliadora	Zaragoza	Zaragoza	Urban	Private	No HPS	0	1		1	3	1	1	0	0	0	0	0	0	0	1	0	3	2	42	1.57	2	3	3	3	2	2	3	2	3	4	3	28	4	4	4	5	3	4	3	3	5	4	4	5
CEIPS María Auxiliadora	Zaragoza	Zaragoza	Urban	Private	No HPS	0	1						0	0	0	0	0	0	0								3	4	3	3	4	3	3	4	3	4	34	5	4	5	4	5	4	2	2	4	4	4	4
CEIPS María Auxiliadora	Zaragoza	Zaragoza	Urban	Private	No HPS	0	1		1	3	1	1	0	0	0	0	0	0	0	1	0	4	4	45	1.57	1	3	4	4	3	3	3	4	4	3	4	35	5	5	5	5	4	5	5	3	4	5	5	5
CEIPS María Auxiliadora	Zaragoza	Zaragoza	Urban	Private	No HPS	0	2		1	1	1	0	0	0	0	0	0	0	0			2	2	60	1.65	1	3	4	3	4	3	3	3	4	3	4	34	4	5	5	4	4	3	4	4	4	4	5	3
CEIPS María Auxiliadora	Zaragoza	Zaragoza	Urban	Private	No HPS	1	2		1	1	1	1	0	0	0	0	0	0	0	0	1	2	2	46	1.59	1	3	3	3	3	3	2	3	3	2	2	27	5	3	4	5	4	4	5	3	4	4	3	3
CEIPS María Auxiliadora	Zaragoza	Zaragoza	Urban	Private	No HPS	0	1		2	2	1	0	0	1	0	0	0	0	0	1	0	3	4	55	1.55	2	4	4	4	4	4	3	3	4	4	3	37	3	3	4	5	2	2	2	2	2	1	4	3
CEIPS María Auxiliadora	Zaragoza	Zaragoza	Urban	Private	No HPS	0	1		2	1	1	1	0	0	0	0	0	0	0	1	0	4	4	49	1.55	2	3	4	1	1	4	4	3	4	2	3	29	3	5	4	3	4	5	5	3	2	5	3	2
CEIPS María Auxiliadora	Zaragoza	Zaragoza	Urban	Private	No HPS	0	1		1	1	1	1	0	0	0	0	0	0	0			3	3	50	1.4	2	2	3	1	1	1	2	2	3	1	1	17	4	5	2	4	2	5	4	2	4	5	3	5
CEIPS María Auxiliadora	Zaragoza	Zaragoza	Urban	Private	No HPS	0	1		4	1	1	1	0	0	0	0	0	0	0			3	3	50	1.74	1	2	2	3	1	1	1	3	3	2	3	21	3	3	5	5	5	2	1	5	5	3	5	5
CEIPS María Auxiliadora	Zaragoza	Zaragoza	Urban	Private	No HPS	1	1		2	1	1	1	0	0	0	0	0	0	0	1	0	4	4	43	1.64	2	3	4	4	2	3	2	2	4	3	4	31	5	5	5	5	4	2	5	3	4	5	4	5
CEIPS María Auxiliadora	Zaragoza	Zaragoza	Urban	Private	No HPS	0	1		1	3	1	1	0	0	0	0	0	0	0	0	1	3	4	50	1.45	2	4	3	3	3	3	2	4	3	4	3	32	4	5	3	5	4	5	4	5	5	5	4	4
CEIPS María Auxiliadora	Zaragoza	Zaragoza	Urban	Private	No HPS	1	1		0		1	0	0	0	0	0	0	0	0				3	50	1.58	2	4	4	4	3	4	3	4	4	3	3	36	5	5	4	5	5	5	5	5	5	4	4	4
CEIPS María Auxiliadora	Zaragoza	Zaragoza	Urban	Private	No HPS	1	1		1	3	1	1	0	0	0	0	0	0	0	0	1	2	3	43	1.55	2	3	4	3	3	4	3	2	3	2	3	30	4	4	4	3	4	4	5	4	3	4	3	4
CEIPS María Auxiliadora	Zaragoza	Zaragoza	Urban	Private	No HPS	1	1		1	1	1	1	0	0	0	0	0	0	0	1	0	2	2	62	1.63	3	3	4	3	3	3	3	4	4	2	3	32	4	5	4	4	3	3	3	4	3	4	5	5
CEIPS María Auxiliadora	Zaragoza	Zaragoza	Urban	Private	No HPS	0	1		1	1	1	1	0	0	0	0	0	0	0	1	0	3	3	45	1.56	2	3	4	3	3	3	3	3	4	2	2	30	5	5	4	4	3	2	3	2	4	4	4	5
CEIPS María Auxiliadora	Zaragoza	Zaragoza	Urban	Private	No HPS	1	2		0		1	1	0	0	0	0	0	0	0	0	0	3	3	57	1.78	1	1	4	4	3	3	4	3	4	3	3	32	4	5	4	4	3	4	4	3	4	4	4	4
CEIPS María Auxiliadora	Zaragoza	Zaragoza	Urban	Private	No HPS	0	2		1	3	1	1	0	0	0	0	0	0	0	1	0	4	4	62	1.65	1	4	4	4	3	4	4	4	3	4	4	38	4	4	4	4	5	3	4	4	3	3	4	5
CEIPS María Auxiliadora	Zaragoza	Zaragoza	Urban	Private	No HPS	1	2		1	3	1	1	0	0	0	0	0	0	0	0	1	4	4	41	1.55	1	3	4	4	2	3	3	3	3	4	4	33	5	4	4	5	5	3	4	4	3	4	5	5
CEIPS María Auxiliadora	Zaragoza	Zaragoza	Urban	Private	No HPS	1	2		0		1	1	0	0	0	0	0	0	0	0	0	2	3	45	1.64	1	3	3	4	2	3	2	2	4	3	3	29	5	5	5	4	5	4	4	3	2	3	3	5
CEIPS María Auxiliadora	Zaragoza	Zaragoza	Urban	Private	No HPS	1	1		0		1	1	0	0	0	0	0	0	0	0	0	2	1	58	1.58	2	3	3	3	2	2	3	2	3	4	4	29	4	3	4	5	4	3	3	3	4	3	5	4
CEIPS María Auxiliadora	Zaragoza	Zaragoza	Urban	Private	No HPS	1	1		0		1	1	0	0	0	0	0	0	0	0	0	4	3	57	1.58	1	3	3	4	2	3	1	2	3	3	2	26	4	4	5	4	2	4	3	2	3	4	3	2
CEIPS María Auxiliadora	Zaragoza	Zaragoza	Urban	Private	No HPS	0	1		1	3	1	1	0	0	0	0	0	0	0	1	0	4	3	37	1.45	1	4	3	2	1	3	2	1	4	4	3	27	5	4	3	5	3	5	2	3	5	4	4	3
CEIPS María Auxiliadora	Zaragoza	Zaragoza	Urban	Private	No HPS	1	1		1	3	1	1	0	0	0	0	0	0	0	1	0	2	3	52	1.55	2	3	3	3	2	3	2	3	3	3	2	27	5	3	4	4	4	2	2	4	2	3	3	4
CEIPS María Auxiliadora	Zaragoza	Zaragoza	Urban	Private	No HPS	1	1		2	2	1	1	0	0	0	0	0	0	0	1	1	4	4	39	1.52	1	3	4	3	3	3	3	3	4	4	3	33	5	4	4	5	4	4	3	3	4	5	5	5
CEIPS María Auxiliadora	Zaragoza	Zaragoza	Urban	Private	No HPS	0	1		1	1	1	1	0	0	0	0	0	0	0	1	0	1	4	60	1.64	2	4	3	4	2	3	2	2	3	2	1	26	4	5	5	3	2	1	1	1	3	2	3	4
CEIPS María Auxiliadora	Zaragoza	Zaragoza	Urban	Private	No HPS	1	2		2	1	1	1	0	0	0	0	0	0	0	1	0	3	3	50	1.62	2	3	4	3	3	3	3	3	4	4	4	34	4	5	5	4	3	5	5	2	3	5	5	3
CEIPS San Vicente de Paúl	Huesca	Zaragoza	Urban	Private	HPS	0	2		0		1	0	0	0	1	1	0	0	0	0	0		1	74	1.66	1	3	4	4	4	4	4	4	4	4	4	39	5	5	5	5	5	5	3	4	5	5	2	5
CEIPS San Vicente de Paúl	Huesca	Zaragoza	Urban	Private	HPS	0	2		0		1	1	0	0	0	0	0	0	0	0	0	3	3	62		2	3	4	4	4	4	3	4	3	4	4	37	5	4	5	4	5	5	5	4	4	4	5	5
CEIPS San Vicente de Paúl	Huesca	Zaragoza	Urban	Private	HPS	1	2		1	1	1	1	0	0	0	0	0	0	0	0	1	3	3	50	1.65	2	2	4	3	3	4	3	3	4	3	2	31	5	5	5	3	4	5	3	3	4	4	3	4
CEIPS San Vicente de Paúl	Huesca	Zaragoza	Urban	Private	HPS	1	2		0		1	0	0	0	1	0	0	0	0	0	0	3	3	41	1.62	2		3	3	2	3	4	2	4	3	3		5	5	4	5	4	4	4	4	4	5	5	5
CEIPS San Vicente de Paúl	Huesca	Zaragoza	Urban	Private	HPS	0	2		1	3	1	1	0	0	0	0	0	0	0	1	0	3	4	50	1.65	1	3	4	3	3	3	3	3	4	3	3	32	4	5	4	4	5	3	3	4	4	4	3	3
CEIPS San Vicente de Paúl	Huesca	Zaragoza	Urban	Private	HPS	1	1		2	2	1	0	0	0	0	0	0	0	0	1	1		3	55	1.63	1	4	4	4	3	4	4	4	3	3	4	37	5	5	4	5	5	5	5	4	5	5	5	5
CEIPS San Vicente de Paúl	Huesca	Zaragoza	Urban	Private	HPS	1	1		0		1	1	0	0	1	1	0	0	0	0	0	2	2	45	1.58	2	2	2	3	4	4	3	1	3	4	4	30	3	2	3	5	5	3	2	3	5	4	5	4
CEIPS San Vicente de Paúl	Huesca	Zaragoza	Urban	Private	HPS	1	1		1	3	1	1	0	0	0	0	0	0	0			2	3	39	1.6	2	4	4	3	3	4	3	4	3	3	4	35	4	5	4	4	3	4	2	2	5	5	4	4
CEIPS San Vicente de Paúl	Huesca	Zaragoza	Urban	Private	HPS	1	2		3	2	1	1	0	0	0	0	0	0	0	0	1	3	3	44.3	1.56	1	3	3	4	3	4	2	3	4	4	3	33	5	4	4	5	5	4	3	4	3	4	3	2
CEIPS San Vicente de Paúl	Huesca	Zaragoza	Urban	Private	HPS	0	1		2	3	1	1	0	0	0	0	0	0	0	0	1	2	3	47	1.6	2	1	1	2	4	4	2	2	1	4	3	24	4	3	5	4	3	5	1	3	3	3	3	3
CEIPS San Vicente de Paúl	Huesca	Zaragoza	Urban	Private	HPS	1	2		1	3	1	0	0	0	0	0	0	0	0	1		4	4	52	1.65	1	3	3	4	3	3	2	3	4	4	3	32	4	4	5	4	4	5	3	4	3	4	3	4
CEIPS San Vicente de Paúl	Huesca	Zaragoza	Urban	Private	HPS	0	2		1	1	1	1	0	0	0	0	0	0	0	1	0	3	4	53.7	1.6	1	4	4	3	4	4	4	3	4	4	4	38	5	5	5	4	5	4	4	5	5	5	5	4
CEIPS San Vicente de Paúl	Huesca	Zaragoza	Urban	Private	HPS	0	2		0		1	1	0	0	0	0	0	0	0	0	0	4	4	57	1.76	1	3	4	3	3	4	3	4	4	4	4	36	5	4	5	5	5	4	4	3	4	4	4	5
CEIPS San Vicente de Paúl	Huesca	Zaragoza	Urban	Private	HPS	0	2		1	3	1	1	0	0	0	0	0	0	0	0	1	3	3	55	1.6	2	3	4	4	3	4	4	3	3	3	3	34	5	5	5	4	4	4	4	3	4	5	4	3
CEIPS San Vicente de Paúl	Huesca	Zaragoza	Urban	Private	HPS	0	2		1	3	1	1	0	0	0	0	0	0	0	0	1	4	4	55	1.65	1	4	4	3	4	4	4	4	4	3	3	37	5	5	5	5	5	5	2	4	5	5	4	4
CEIPS San Vicente de Paúl	Huesca	Zaragoza	Urban	Private	HPS	1	2		1	1	1	1	0	0	0	0	0	0	0	1	0	4	2	47	1.6	3	4	4	3	3	2	3	4	2	3	4	32	5	5	5	4	5	5	3	4	5	5	4	4
CEIPS San Vicente de Paúl	Huesca	Zaragoza	Urban	Private	HPS	1	2		0		1	1	0	0	0	0	0	0	0	0	0	2	4	58	1.57	1	3	4	4	4	4	3	4	4	4	4	38	5	5	5	4	5	5	5	5	5	5	5	4
CEIPS San Vicente de Paúl	Huesca	Zaragoza	Urban	Private	HPS	1	1		1	3	1	1	0	0	0	0	0	0	0	1	0	3	3	47	1.67	1	3	3	3	3	3	3	3	3	3	2	29	5	4	4	5	4	4	3	4	4	4	3	4
CEIPS San Vicente de Paúl	Huesca	Zaragoza	Urban	Private	HPS	1	2		1	1	0	0	0	0	0	0	0	0	0	0	1	4	4	50	1.64	2	4	4	4	3	3	3	3	4	4	4	36	5	5	5	4	5	5	5	4	3	4	4	4
CEIPS San Vicente de Paúl	Huesca	Zaragoza	Urban	Private	HPS	1	2		0		1	1	0	0	1	0	0	0	0	0	0	4		50	1.72	1	3	3	2	3	4	3	3	3	2	3	29	5	4	4	4	4	4	4	2	5	4	4	4
CEIPS San Vicente de Paúl	Huesca	Zaragoza	Urban	Private	HPS	1	2		1	1	1	1	0	0	0	0	0	0	0	0	1	4	4	60	1.77	1	3	4	3	2	3	3	3	4	3	2	30	4	5	4	4	5	4	4	4	3	4	2	5
CEIPS San Vicente de Paúl	Huesca	Zaragoza	Urban	Private	HPS	0	2		1	1	1	1	0	0	0	0	0	0	0	0	1	3	4	50	1.65	2	2	3	2	3	3	1	2	4	3	3	26	4	5	4	5	4	4	4	4	4	3	3	4
CEIPS San Vicente de Paúl	Huesca	Zaragoza	Urban	Private	HPS	1	2		2	2	1	1	0	0	0	0	0	0	0	0	1	4	2	54	1.68	1	2	3	3	1	4	1	2	3	2	1	22	5	3	3	5	5	4	2	4	5	5	1	4
CEIPS San Vicente de Paúl	Huesca	Zaragoza	Urban	Private	HPS	0	2		1	1	1	1	0	0	0	0	0	0	0	1	0	4	4	62	1.73	2	2	4	3	4	4	3	3	4	3	3	33	4	5	5	4	4	5	5	4	4	4	5	5
CEIPS San Vicente de Paúl	Huesca	Zaragoza	Urban	Private	HPS	1	1		1	1	0	0	0	0	1	1	0	0	0	1	0	2	2	37	1.45	2	4	4	4	3	4	4	3	4	4	4	38	5	5	5	5	5	4	5	5	5	5	5	5
CEIPS San Vicente de Paúl	Huesca	Zaragoza	Urban	Private	HPS	1	1		1	1	1	1	0	0	0	0	0	0	0	0	1	3	4	50	1.55	2	4	4	4	3	4	4	3	4	4	4	38	5	5	5	5	5	4	5	5	5	5	5	5
CEIPS San Vicente de Paúl	Huesca	Zaragoza	Urban	Private	HPS	0	1		1	1	1	1	0	0	0	0	0	0	0	1	0	3	2	50	1.66	1	2	4	3	3	3	3	3	4	3	3	31	5	3	5	5	5	5	5	5	5	5	5	5
CEIPS San Vicente de Paúl	Huesca	Zaragoza	Urban	Private	HPS	1	1		1	3	1	1	0	0	0	0	0	0	0	0	1	4	4	43	1.56	1	2	4	3	3	3	3	3	4	3	3	31	5	5	5	4	5	5	4	4	5	4	5	5
CEIPS San Vicente de Paúl	Huesca	Zaragoza	Urban	Private	HPS	0	1		1	1	1	1	0	0	0	0	0	0	0	0	1	4	4	48	1.6	1	2	4	3	3	3	2	4	4	3	4	32	4	4	5	4	3	4	4	4	5	5	4	5
CEIPS San Vicente de Paúl	Huesca	Zaragoza	Urban	Private	HPS	1	2		1	3	1	1	0	0	0	0	0	0	0	0	1	2	2	45.5	1.59	2	3	3	2	2	3	2	2	4	3	2	26	4	3	4	5	3	5	2	3	5	4	3	3
CEIPS San Vicente de Paúl	Huesca	Zaragoza	Urban	Private	HPS	0	1		3	3	1	1	0	0	0	0	0	0	0	0	1	3	3	55	1.5	1	1	4	4	3	3	2	2	4	3	4	30	3	4	5	5	4	3	2	2	3	4	3	4
CEIPS San Vicente de Paúl	Huesca	Zaragoza	Urban	Private	HPS	0	1		2	3	1	1	0	0	0	1	0	0	0	1	1	3	3	57	1.6	2	3	3	2	3	3	3	3	3	4	4	31	3	4	5	5	4	3	2	3	5	2	5	4
CEIPS San Vicente de Paúl	Huesca	Zaragoza	Urban	Private	HPS	0	1		1	1	1	1	0	0	0	0	0	0	0	0	1	4	4	58	1.65	1	4	4	3	2	3	3	2	3	3	4	31	5	3	4	4	5	3	1	2	4	4	4	4
CEIPS San Vicente de Paúl	Huesca	Zaragoza	Urban	Private	HPS	0	1		1	3	1	1	0	0	0	0	0	0	0	0	1	1	4	50	1.7	2	4	4	2	3	3	3	4	4	3	4	34	4	5	5	4	3	2	2	2	3	3	4	4
CEIPS San Vicente de Paúl	Huesca	Zaragoza	Urban	Private	HPS	0	1		1	2	1	1	0	0	0	0	0	0	0	0	1	4	4	55	1.6	2	2	3	3	4	3	3	2	3	3	3	29	4	4	4	3	3	4	3	2	5	4	4	3
CEIPS San Vicente de Paúl	Huesca	Zaragoza	Urban	Private	HPS	1	1		1	1	1	1	0	0	0	0	0	0	0	0	1	3	4	47	1.58	2	3	4	2	3	3	3	3	3	3	3	30	4	4	4	3	3	5	5	4	4	4	2	4
CEIPS San Vicente de Paúl	Huesca	Zaragoza	Urban	Private	HPS	0	1		1	3	1	1	0	0	0	0	0	0	0	0	1	4	4	60	1.8	1	2	3	4	3	4	2	2	4	3	4	31	4	3	4	3	5	3	3	3	4	3	4	3
CEIPS San Vicente de Paúl	Huesca	Zaragoza	Urban	Private	HPS	0	1		2	2	1	1	0	0	0	0	0	0	0	1	0	3	3	50	1.5	2	2	4	3	2	3	3	2	3	2	4	28	3	4	3	5	3	5	2	1	5	3	5	4
CEIPS San Vicente de Paúl	Huesca	Zaragoza	Urban	Private	HPS	0	2		0		1	1	0	0	0	0	0	0	0	0	0			55	1.7	2	3	4	4	4	4	3	3	4	3	3	35	5	5	5	5	4	4	2	5	4	5	4	4
CEIPS San Vicente de Paúl	Huesca	Zaragoza	Urban	Private	HPS	1	2		2	2	1	1	0	0	0	0	0	0	0	1	1	4	4	50	1.63	2	3	3	2	2	3	3	2	4	3	3	28	4	3	4	4	4	3	5	4	4	4	4	5
CEIPS San Vicente de Paúl	Huesca	Zaragoza	Urban	Private	HPS	0	1		1	1	1	1	0	0	0	0	0	0	0	1	0	4	4	53	1.68	1	4	4	4	3	3	3	3	3	2	4	33	4	5	4	5	4	5	5	4	5	5	5	4
CEIPS San Vicente de Paúl	Huesca	Zaragoza	Urban	Private	HPS	1	1		2	2	1	1	0	0	1	1	0	0	0	0	1	4	4	40		1	2	4	4	4	4	3	4	4	3	4	36	5	5	4	4	4	5	5	5	5	5	5	5
CEIPS San Vicente de Paúl	Huesca	Zaragoza	Urban	Private	HPS	1	1		2	2	0	1	1	0	0	0	0	0	0	1	1			54	1.63	2	3	4	3	3	3	3	4	3	3	3	32	4	4	4	4	4	3	3	4	3	3	3	3
CEIPS San Vicente de Paúl	Huesca	Zaragoza	Urban	Private	HPS	0	2		1	3	1	1	0	0	0	0	0	0	0	0	0	4	4	50	1.6	3	1	3	4	4	2	3	3	3	3	3	29	3	3	3	5	2	4	4	2	4	2	4	4
CEIPS Santa Ana	Zaragoza	Calatayud	Urban	Private	HPS	1	1		1	1	1	1	0	0	0	0	0	0	0	1	0	2	2	45	1.6	1	4	3	3	2	3	3	3	4	2	3	30	3	3	4	4	4	4	5	4	5	3	4	3
CEIPS Santa Ana	Zaragoza	Calatayud	Urban	Private	HPS	1	1		1	3	1	0	0	1	0	0	0	0	0	1	0		1			1	3	3	2	3	4	4	3	3	4	4	33	4	5	5	4	5	5	5	5	5	5	4	4
CEIPS Santa Ana	Zaragoza	Calatayud	Urban	Private	HPS	0	1		0		1	1	0	0	0	0	0	0	0			3	3	44	1.6	1	2	4	1	1	1	1	1	1	1	1	14	4	5	5	5	2	1	3	5	1	5	5	5
CEIPS Santa Ana	Zaragoza	Calatayud	Urban	Private	HPS	1	1		3	3	1	1	0	0	1	0	0	0	0	0	1	3	3	43	1.51	2	4	4	3	4	4	2	4	4	3	2	34	4	4	3	4	5	5	3	4	5	5	3	4
CEIPS Santa Ana	Zaragoza	Calatayud	Urban	Private	HPS	1	2		1	1	1	1	0	0	0	0	0	0	0	1	0	2	2	60	1.73	2	4	3	4	3	4	3	3	4	4	4	36	4	4	5	4	5	3	4	4	5	4	5	4
CEIPS Santa Ana	Zaragoza	Calatayud	Urban	Private	HPS	1	2		2	1	0	0	0	0	1	1	0	0	0			3	3	47	1.6	1	3	3	3	4	4	3	3	4	4	3	34	5	4	3	3	5	3	3	5	4	3	3	5
CEIPS Santa Ana	Zaragoza	Calatayud	Urban	Private	HPS	1	2		1	3	1	1	0	0	0	0	0	0	0	1	0	4	4	53	1.6		2	4	4	3	4	4	4	3	4	4	36	3	5	4	5	2	4	4	2	4	5	4	4
CEIPS Santa Ana	Zaragoza	Calatayud	Urban	Private	HPS	0	2		1	1	1	1	0	0	0	0	0	0	0	1	0	1	1	59	1.65	1	2	4	2	3	3	2	3	4	3	3	29	4	4	4	3	5	5	4	5	4	3	4	4
CEIPS Santa Ana	Zaragoza	Calatayud	Urban	Private	HPS	1	1		2	1	1	1	0	0	0	0	0	0	0			3	2	47	1.66	2	3	3	3	3	3	3	3	4	4	4	33	5	5	5	4	5	5	4	4	5	5	4	5
CEIPS Santa Ana	Zaragoza	Calatayud	Urban	Private	HPS	0	1		1	3	1	1	0	0	0	0	0	0	0	1	0	3	3	39	1.55	2	3	2	3	2	4	2	3	2	4	3	28	4	5	5	4	5	5	4	2	5	5	3	4
CEIPS Santa Ana	Zaragoza	Calatayud	Urban	Private	HPS	0	1		0		1	1	0	1	0	0	0	0	0	1	1	3	2	55	1.57	2	2	3	2	3	3	2	4	4	2	2	27	5	5	4	3	3	2	4	5	5	5	3	4
CEIPS Santa Ana	Zaragoza	Calatayud	Urban	Private	HPS	1	1		4	1	1	1	0	0	0	0	0	0	0			3	2	55	1.55	2	4	4	4	4	4	4	4	4	3	4	39	2	4	4	4	4	4	4	4	4	4	4	1
CEIPS Santa Ana	Zaragoza	Calatayud	Urban	Private	HPS	0	2		1	1	1	1	0	0	0	0	0	0	0	1	0	4	3	45	1.65	1	3	4	4	3	3	3	2	4	2	2	30	4	4	3	3	3	4	3	2	3	4	3	3
CEIPS Santa Ana	Zaragoza	Calatayud	Urban	Private	HPS	1	1		1	3	1	1	0	0	0	0	0	0	0	0	1	3	3			2	4	4		3	3	1	3	2	1	3			3	4	4	1	1	2	4	3	3	2	1
CEIPS Santa Ana	Zaragoza	Calatayud	Urban	Private	HPS	1	1		0		1	1	0	0	0	0	0	0	0	0	0	3	2	40	1.51	1	3	3	4	3	3	3	3	3	3	2	30	4	4	4	5	4	4	4	3	4	4	4	4
CEIPS Santa Ana	Zaragoza	Calatayud	Urban	Private	HPS	1	1		2	1	1	1	0	0	1	1	0	0	0	1	0	4	4	37	1.56	1	4	4	4	3	4	3	4	4	2	3	35	5	5	4	5	5	5	5	4	3	4	4	5
CEIPS Santa Ana	Zaragoza	Calatayud	Urban	Private	HPS	1	1		1	3	1	1	0	0	0	0	0	0	0	1	0	2	2	43	1.55	1	4	4	4	3	4	3	3	4	3	2	34	4	4	5	4	3	5	3	4	5	5	5	5
CEIPS Santa Ana	Zaragoza	Calatayud	Urban	Private	HPS	1	1		0		1	1	0	0	1	0	0	0	0			4	4	50	1.67	1	3	4	4	3	3	1	3	3	3	4	31	4	5	5	5	4	5	4	3	4	4	3	5
CEIPS Santa Ana	Zaragoza	Calatayud	Urban	Private	HPS	0	1		0		1	1	0	0	0	0	0	0	0	0	0	3	3	60	1.6	2	3	3	3	2	3	2	2	4	3	4	29	4	5	3	3	4	5	1	3	5	4	4	4
CEIPS Santa Ana	Zaragoza	Calatayud	Urban	Private	HPS	1	1		1	1	1	1	0	0	0	0	0	0	0			3	3	54	1.65	1	3	4	3	4	4	4	4	4	4	4	38	4	3	5	5	5	3	3	3	5	5	5	5
CEIPS Santa Ana	Zaragoza	Calatayud	Urban	Private	HPS	1	1		1	1	1	0	0	0	0	0	0	0	0	1	0	4	3	43	1.56	2	2	3	4	4	4	3	3	3	3	3	32	3	5	5	5	4	2	3	5	5	4	4	4
CEIPS Santa Ana	Zaragoza	Calatayud	Urban	Private	HPS	0	2		2	3	1	1	0	0	1	0	0	0	0	1	1	2	3	40	1.61	2	4	4	4	4	4	3	3	4	4	3	37	4	5	5	5	5	5	3	5	4	5	4	4
CEIPS Santa Ana	Zaragoza	Calatayud	Urban	Private	HPS	1	1		0		1	1	0	0	0	0	0	0	0	0	0	3	3	43	1.6	2	2	3	3	3	3	3	3	3	3	2	28	4	4	4	3	4	4	4	4	3	4	4	3
CEIPS Santa Ana	Zaragoza	Calatayud	Urban	Private	HPS	0	1		1	1	1	1	0	0	0	0	0	0	0	1	0	4	4	48	1.7	1	2	3	4	3	4	2	3	4	3	4	32	5	4	5	5	4	3	4	3	4	4	4	4
CEIPS Santa Ana	Zaragoza	Calatayud	Urban	Private	HPS	0	1		1	3	1	1	0	0	0	0	0	0	0	1	0	4	4	40	1.58	2	2	3	3	3	3	2	2	3	3	3	27	5	5	5	5	5	5	4	4	4	5	4	5
CEIPS Santa Ana	Zaragoza	Calatayud	Urban	Private	HPS	1	1		1	1	1	0	0	0	0	0	0	0	0	0	1	4	4	52	1.67	1	2	4	4	4	4	4	4	4	3	3	36	5	4	5	5	3	5	4	5	4	5	4	5
CEIPS Santa Ana	Zaragoza	Calatayud	Urban	Private	HPS	1	1		1	1	1	1	0	0	0	0	0	0	0	1	0	3	3	42	1.55	1	3	4	3	3	3	2	3	4	4	4	33	4	4	4	5	4	5	4	3	3	4	4	3
CEIPS Santa Ana	Zaragoza	Calatayud	Urban	Private	HPS	0	1		1	3	1	0	0	1	1	0	0	0	0	0	1	3	3	55	1.6	2	1	4	3	4	3	3	3	4	3	3	31	5	5	4	4	5	4	3	4	4	4	4	4
CEIPS Santa Ana	Zaragoza	Calatayud	Urban	Private	HPS	1	1		0		1	1	0	0	0	0	0	0	0			4	4	55	1.7	1	4	4	4	3	4	3	3	4	4	2	35	5	4	4	4	5	3	4	4	5	5	4	5
CEIPS Santa Ana	Zaragoza	Calatayud	Urban	Private	HPS	1	1		1	2	1	1	0	0	0	0	0	0	0			4	4	50	1.63	2	4	4	3	2	3	2	2	3	2	3	28	4	5	4	4	3	2	2	2	3	4	4	4
CEIPS Santa Ana	Zaragoza	Calatayud	Urban	Private	HPS	0	1		0		1	1	0	0	0	0	0	0	0			1	1	39	1.46	1	1	4	3	4	3	2	3	4	2	3	29	5	4	4	1	5	3	4	3	4	5	3	4
CEIPS Santa Rosa - Altoaragón	Huesca	Huesca	Urban	Private	No HPS	1	1		2	1	1	1	0	0	0	0	0	0	0	0	1	2	2	44	1.62	1	4	4	4	4	4	2	3	4	4	4	37	5	5	5	5	4	4	5	4	5	4	4	5
CEIPS Santa Rosa - Altoaragón	Huesca	Huesca	Urban	Private	No HPS	1	1		1	3	1	1	0	0	0	0	0	0	0	1	0	2	3	45	1.67	1	4	4	4	3	4	1	3	4	3	3	33	5	5	4	4	5	3	4	4	5	3	3	3
CEIPS Santa Rosa - Altoaragón	Huesca	Huesca	Urban	Private	No HPS	0	2		1	1	1	1	0	0	0	0	0	0	0	1	0	3	3	52	1.72	1	3	4	4	4	4	4	3	4	4	3	37	5	4	5	4	5	5	5	4	5	4	4	5
CEIPS Santa Rosa - Altoaragón	Huesca	Huesca	Urban	Private	No HPS	0	1		0		1	1	0	0	0	0	0	0	0	0	0	4	4	52	1.5	2	3	4	2	3	4	2	2	4	3	3	30	4	3	5	4	5	2	3	2	5	4	5	3
CEIPS Santa Rosa - Altoaragón	Huesca	Huesca	Urban	Private	No HPS	0	1		1	1	1	1	0	0	0	0	0	0	0	1	0	4	4	38	1.55	1	3	4	3	4	3	3	3	4	3	2	32	4	5	5	4	5	5	4	4	3	4	5	4
CEIPS Santa Rosa - Altoaragón	Huesca	Huesca	Urban	Private	No HPS	0	1		1	3	1	1	0	0	0	0	0	0	0	0	1	4	4	40	1.44	1	3	4	3	4	4	4	4	3	4	3	36	5	5	4	4	5	5	4	3	5	5	4	5
CEIPS Santa Rosa - Altoaragón	Huesca	Huesca	Urban	Private	No HPS	1	1		1	1	1	1	0	0	0	0	0	0	0	1	0	4	4	35	1.55	1	2	4	4	2	3	2	3	4	3	3	30	5	4	5	5	5	4	5	5	5	5	3	2
CEIPS Santa Rosa - Altoaragón	Huesca	Huesca	Urban	Private	No HPS	1	2		1	3	1	0	0	0	0	0	0	0	0	0	1	2	3	58	1.67	3	2	4	3	2	4	4	3	4	3	3	32	5	4	4	4	3	5	5	4	2	3	3	5
CEIPS Santa Rosa - Altoaragón	Huesca	Huesca	Urban	Private	No HPS	0	2		1	1	1	1	0	0	0	0	0	0	0	1	0	4	4	50	1.8	1	3	4	4	3	4	4	4	4	3	4	37	4	5	5	4	4	4	5	5	5	5	4	5
CEIPS Santa Rosa - Altoaragón	Huesca	Huesca	Urban	Private	No HPS	0	1		2	2	1	1	0	0	0	0	0	0	0	1	1	4	4	45	1.57	2	1	4	3	4	3	4	3	4	3	2	31	4	5	4	3	4	4	3	2	4	4	3	4
CEIPS Santa Rosa - Altoaragón	Huesca	Huesca	Urban	Private	No HPS	0	1		1	1	1	1	0	0	0	0	0	0	0	0	1	2	2	68	1.58	1	2	4	3	3	3	2	3	3	3	3	29	5	5	4	4	4	3	3	1	4	1	3	4
CEIPS Santa Rosa - Altoaragón	Huesca	Huesca	Urban	Private	No HPS	1	2		0		1	0	0	0	0	0	0	0	0	0	0	2	1	52	1.65	2	3	4	3	3	4	2	3	2	3	3	30	5	5	5	4	3	3	2	3	3	3	3	3
CEIPS Santa Rosa - Altoaragón	Huesca	Huesca	Urban	Private	No HPS	1	2		1	1	1	1	0	0	0	0	0	0	0	0	0	3	3	45	1.68	2	2	4	2	3	2	2	2	4	2	2	25	5	4	4	4	4	4	4	3	3	3	4	3
CEIPS Santa Rosa - Altoaragón	Huesca	Huesca	Urban	Private	No HPS	0	1		3	3	1	1	0	0	0	0	0	0	0	1	1			40	1.55	1	2	4	4	4	4	4	4	4	3	4	37	5	4	4	5	5	5	3	3	5	4	5	5
CEIPS Santa Rosa - Altoaragón	Huesca	Huesca	Urban	Private	No HPS	1	1		1	3	1	1	0	0	0	0	0	0	0	1	0	3	4	45	1.62	1	4	4	4	4	4	3	3	4	4	3	37	5	5	5	5	5	5	4	4	4	5	5	5
CEIPS Santa Rosa - Altoaragón	Huesca	Huesca	Urban	Private	No HPS	1	2		1	3	1	1	0	0	0	0	0	0	0	0	1	4	4	52	1.64	2	3	4	3	4	3	3	4	4	4	4	36	5	4	4	5	3	4	5	3	4	3	5	5
CEIPS Santa Rosa - Altoaragón	Huesca	Huesca	Urban	Private	No HPS	0	2		1	1	1	1	0	0	0	0	0	0	0	0	1	4	4	41	1.52	1	2	4	4	3	3	3	4	4	4	3	34	5	5	4	5	5	4	5	4	5	4	5	4
CEIPS Santa Rosa - Altoaragón	Huesca	Huesca	Urban	Private	No HPS	0	2		0		1	1	0	0	0	0	0	0	0	0	0	4	4	48	1.7	2	4	3	3	3	4	4	3	3	3	3	33	5	5	5	4	4	4	4	4	5	4	4	5
CEIPS Santa Rosa - Altoaragón	Huesca	Huesca	Urban	Private	No HPS	0	2		1	3	1	1	0	0	0	0	0	0	0	0	1	2	2	70	1.79	1	4	4	3	3	4	4	4	4	4	4	38	5	4	5	4	5	3	2	3	4	4	5	5
CEIPS Santa Rosa - Altoaragón	Huesca	Huesca	Urban	Private	No HPS	0	2		1	3	1	1	0	0	0	0	0	0	0	0	1	2	2	50	1.67	1	2	4	3	3	3	3	3	4	3	3	31	5	4	5	4	4	5	5	3	4	4	3	4
CEIPS Santa Rosa - Altoaragón	Huesca	Huesca	Urban	Private	No HPS	1	2		1	1	1	1	0	0	0	0	0	0	0	0	1	4	4	60	1.75	1	3	4	4	3	4	3	4	4	3	3	35	4	4	5	5	3	2	2	4	4	5	5	5
CEIPS Santa Rosa - Altoaragón	Huesca	Huesca	Urban	Private	No HPS	1	2		1	3	1	1	0	0	0	0	0	0	0	0	1	3	4	43	1.54	1	2	3	4	4	4	3	3	3	4	4	34	5	5	5	5	5	5	3	3	5	5	5	5
CEIPS Santa Rosa - Altoaragón	Huesca	Huesca	Urban	Private	No HPS	1	2		1	1	1	1	0	0	0	0	0	0	0	0	1	2	4	45	1.65	2	2	4	2	3	4	4	3	4	3	3	32	5	5	4	4	4	4	4	3	4	5	4	4
CEIPS Santa Rosa - Altoaragón	Huesca	Huesca	Urban	Private	No HPS	0	2		1	1	1	1	0	0	0	0	0	0	0	0	1	4	4	50	1.5	1	4	4	4	4	4	3	3	4	3	4	37	5	5	5	5	4	4	3	3	4	5	4	5
CEIPS Santa Rosa - Altoaragón	Huesca	Huesca	Urban	Private	No HPS	0	2		1	3	1	1	0	0	1	0	0	0	0	1	0	4	4	55	1.75	2	3	4	4	3	3	4	3	4	3	4	35	4	5	4	5	4	5	3	4	5	4	3	4
CEIPS Santa Rosa - Altoaragón	Huesca	Huesca	Urban	Private	No HPS	1	2		1	3	1	1	0	0	0	0	0	0	0	0	0	4	4	54	1.65	1	3	3	4	4	4	3	2	4	3	4	34	5	5	5	5	5	5	5	5	4	4	5	5
CEIPS Santa Rosa - Altoaragón	Huesca	Huesca	Urban	Private	No HPS	1	2		1	3	1	1	0	0	0	0	0	0	0	0	0	3	4	45	1.63	1	3	4	3	4	3	3	3	4	2	4	33	5	4	5	5	4	5	3	5	5	5	5	5
CEIPS Santa Rosa - Altoaragón	Huesca	Huesca	Urban	Private	No HPS	1	1		1	3	1	1	0	0	0	0	0	0	0	0	1	4	4	38	1.46	2	3	3	2	2	2	2	2	3	2	2	23	4	4	5	3	4	3	3	3	4	4	4	3
CEIPS Santa Rosa - Altoaragón	Huesca	Huesca	Urban	Private	No HPS	0	1		1	3	1	1	0	0	0	0	0	0	0	1	0			40	1.51	1		4	4	3	2	4	2	4	4	3		5		4	4	4	4	2	2	4	4	1	3
CEIPS Santa Rosa - Altoaragón	Huesca	Huesca	Urban	Private	No HPS	0	1		0		1	1	0	0	0	0	0	0	0	0	0	4	4	37	1.52	1	4	3	4	3	3	3	2	3	2	2	29	4	5	5	5	3	2	2	3	5	4	4	4
CEIPS Santa Rosa - Altoaragón	Huesca	Huesca	Urban	Private	No HPS	1	1		0		1	1	0	0	0	0	0	0	0	0	0	2	4	50	1.6	1	3	4	3	4	4	3	3	4	3	3	34	5	5	5	4	4	4	3	3	4	4	5	5
CEIPS Santa Rosa - Altoaragón	Huesca	Huesca	Urban	Private	No HPS	1	1		1	1	1	1	0	0	0	0	0	0	0	1	0	4	4	41	1.57	2	1	3	4	4	3	3	2	4	4	3	31	4	5	5	4	5	3	5	4	5	4	4	3
CEIPS Santa Rosa - Altoaragón	Huesca	Huesca	Urban	Private	No HPS	1	1		0		1	1	0	0	0	0	0	0	0	0	0	3	4	40	1.55	2	2	2	4	2	2	2	2	3	2	2	23	5	5	5	5	5	2	2	2	3	3	3	5
CEIPS Santa Rosa - Altoaragón	Huesca	Huesca	Urban	Private	No HPS	0	2		1	3	1	1	0	0	0	0	0	0	0	0	1	3	3	45	1.46	2	2	4	3	3	3	2	3	4	3	4	31	5	5	5	5	4	3	3	3	4	5	4	5
CEIPS Santa Rosa - Altoaragón	Huesca	Huesca	Urban	Private	No HPS	0	2		3	3	1	0	0	0	0	0	0	0	0	0	0	2	4	56	1.68	2	3	4	3	4	4	3	4	4	4	4	37	3	5	5	4	2	5	5	2	5	2	3	2
CEIPS Santo Domingo de Silos	Zaragoza	Zaragoza	Urban	Private	HPS	1	1		1	3	1	1	0	0	0	0	0	0	0	1	0	3	3	70	1.6	2	1	3	3	3	4	4	3	4	3	3	31	4
CEIPS Santo Domingo de Silos	Zaragoza	Zaragoza	Urban	Private	HPS	0	2		3	2	1	0	0	0	0	0	0	0	0	0	1	1	3	70	1.7	2	2	3	2	1	1	2	3	3	2	4	23	5	5	4	3	5	1	2	3	5	1	4
CEIPS Santo Domingo de Silos	Zaragoza	Zaragoza	Urban	Private	HPS	1	1		1	3	1	1	0	0	0	0	0	0	0	1	0	3	3	70	1.6	2	1	3	3	3	4	4	3	4	3	3	31	4
CEIPS Santo Domingo de Silos	Zaragoza	Zaragoza	Urban	Private	HPS	0	2		3	2	1	0	0	0	0	0	0	0	0	0	1	1	3	70	1.7	2	2	3	2	1	1	2	3	3	2	4	23	5	5	4	3	5	1	2	3	5	1	4
CEIPS Santo Domingo de Silos	Zaragoza	Zaragoza	Urban	Private	HPS	1	1		1	1	1	1	0	0	0	0	0	0	0	0	1	2	1	52	1.63	1	4	4	4	4	4	3	3	4	3	3	36	5	5	4	5	4	5	5	5	5	5	4	4
CEIPS Santo Domingo de Silos	Zaragoza	Zaragoza	Urban	Private	HPS	1	1		0		1	1	0	0	0	0	0	0	0	0	0	2	4	37	1.45	1	3	4	2	2	3	3	2	4	3	2	28	5	4	4	3	4	5	4	4	3	5	4	4
CEIPS Santo Domingo de Silos	Zaragoza	Zaragoza	Urban	Private	HPS	0	1		1	1	1	0	0	1	0	0	0	0	0	1	0	4	2	58	1.56	1	4	4	4	4	4	4	4	4	4	4	40	5	5	5	5	5	5	5	5	5	5	5	5
CEIPS Santo Domingo de Silos	Zaragoza	Zaragoza	Urban	Private	HPS	0	1		1	1	0	0	0	0	0	0	0	0	0	0	1	1	3	48.5	1.68	2	3	3	2	4	4	3	3	4	4	3	33	4	4	4	3	4	3	2	5	5	4	4	3
CEIPS Santo Domingo de Silos	Zaragoza	Zaragoza	Urban	Private	HPS	0	1		0		1	0	0	1	0	0	0	0	0	0	0	3	3	64	1.63	2	3	4	2	3	3	3	3	3	2	4	30	3	5	5	4	4	4	4	3	4	3	4	3
CEIPS Santo Domingo de Silos	Zaragoza	Zaragoza	Urban	Private	HPS	0	1		2	1	1	1	0	0	0	0	0	0	0	1	0	2	2	49	1.5	1	4	4	2	4	3	3	3	4	3	3	33	3	5	4	5	3	4	5	4	5	5	5	4
CEIPS Santo Domingo de Silos	Zaragoza	Zaragoza	Urban	Private	HPS	0	1		0		1	0	0	1	0	0	0	0	0	0	0	2	3	45	1.52	2	3	3	3	3	4	3	3	4	4	4	34	5	5	5	4	5	5	5	4	4	4	5	4
CEIPS Santo Domingo de Silos	Zaragoza	Zaragoza	Urban	Private	HPS	0	1		1	1	1	1	0	0	0	0	0	0	0	1	0	3	2	65	1.65	1	2	3	4	2	3	2	3	4	4	3	30	4	5	3	4	5	5	4	3	4	5	3	3
CEIPS Santo Domingo de Silos	Zaragoza	Zaragoza	Urban	Private	HPS	1	2		1	3	1	0	0	0	0	0	0	0	0	1	0	1	2	55	1.58	2	2	3	2	3	3	3	4	4	4	3	31	4	4	4	4	5	5	4	4	5	4	5	5
CEIPS Santo Domingo de Silos	Zaragoza	Zaragoza	Urban	Private	HPS	1	2		1	3	1	1	0	0	0	0	0	0	0	1	0	3	2	45	1.54	2	4	3	4	4	4	4	4	3	4	4	38	4	5	4	5	5	5	3	4	5	5	5	4
CEIPS Santo Domingo de Silos	Zaragoza	Zaragoza	Urban	Private	HPS	1	2		1	1	1	1	0	0	0	0	0	0	0	1	0	2	3	57	1.65	2	2	4	3	2	3	2	2	3	2	2	25	4	5	5	5	4	4	5	4	3	5	3	4
CEIPS Santo Domingo de Silos	Zaragoza	Zaragoza	Urban	Private	HPS	1	2		0		1	1	0	0	0	0	0	0	0	0	0	1	2	48	1.56	1	1	4	3	3	3	4	4	4	3	4	33	5	5	5	5	5	5	4	5	4	5	4	5
CEIPS Santo Domingo de Silos	Zaragoza	Zaragoza	Urban	Private	HPS	0	2		1	3	1	1	0	0	0	0	0	0	0	0	1	3	2	50	1.59	3	3	4	2	4	4	4	3	4	4	3	35	4	4	5	2	3	3	3	4	5	5	4	4
CEIPS Santo Domingo de Silos	Zaragoza	Zaragoza	Urban	Private	HPS	0	2		2	2	1	1	0	0	0	0	0	0	0	0	1	4	3	57	1.6	1	3	4	3	2	3	4	3	4	3	4	33	4	5	5	5	5	3	4	4	3	3	4	4
CEIPS Santo Domingo de Silos	Zaragoza	Zaragoza	Urban	Private	HPS	1	2		0		1	1	0	0	0	0	0	0	0	0	0	2	2	48	1.57	1	2	4	4	3	4	3	3	4	3	4	34	4	2	4	5	5	5	4	5	5	5	3	4
CEIPS Santo Domingo de Silos	Zaragoza	Zaragoza	Urban	Private	HPS	1	2		1	3	1	1	0	0	0	0	0	0	0	0	1	3	4	51	1.59	1	3	3	4	1	2	3	2	4	4	4	30	5	3	5	5	5	4	5	5	3	4	2	4
CEIPS Santo Domingo de Silos	Zaragoza	Zaragoza	Urban	Private	HPS	0	2		1	3	1	0	0	0	0	0	0	0	0	0	1		3	53		1	3	4	3	3	4	2	3	4	2	3	31	5	4	5	3	4	3	4	4	5	3	3	4
CEIPS Santo Domingo de Silos	Zaragoza	Zaragoza	Urban	Private	HPS	1	2		1	3	1	0	0	1	0	0	0	0	0	0	1	3	3	44	1.5	2	1	4	3	4	4	3	4	4	3	3	33	5	5	5	5	3	2	5	5	4	4	5	5
CEIPS Santo Domingo de Silos	Zaragoza	Zaragoza	Urban	Private	HPS	0	2		1	1	1	0	0	0	0	0	0	0	0	0	1	2	3	58	1.58	1	4	2			3	4	4	3	3	3		5	5	5	5	5	5	5	5	4	4	5	5
CEIPS Santo Domingo de Silos	Zaragoza	Zaragoza	Urban	Private	HPS	1	1		1	1	1	1	0	0	0	0	0	0	0	0	1	2	1	52	1.63	1	4	4	4	4	4	3	3	4	3	3	36	5	5	4	5	4	5	5	5	5	5	4	4
CEIPS Santo Domingo de Silos	Zaragoza	Zaragoza	Urban	Private	HPS	1	1		0		1	1	0	0	0	0	0	0	0	0	0	2	4	37	1.45	1	3	4	2	2	3	3	2	4	3	2	28	5	4	4	3	4	5	4	4	3	5	4	4
CEIPS Santo Domingo de Silos	Zaragoza	Zaragoza	Urban	Private	HPS	0	1		1	1	1	0	0	1	0	0	0	0	0	1	0	4	2	58	1.56	1	4	4	4	4	4	4	4	4	4	4	40	5	5	5	5	5	5	5	5	5	5	5	5
CEIPS Santo Domingo de Silos	Zaragoza	Zaragoza	Urban	Private	HPS	0	1		1	1	0	0	0	0	0	0	0	0	0	0	1	1	3	48.5	1.68	2	3	3	2	4	4	3	3	4	4	3	33	4	4	4	3	4	3	2	5	5	4	4	3
CEIPS Santo Domingo de Silos	Zaragoza	Zaragoza	Urban	Private	HPS	0	1		0		1	0	0	1	0	0	0	0	0	0	0	3	3	64	1.63	2	3	4	2	3	3	3	3	3	2	4	30	3	5	5	4	4	4	4	3	4	3	4	3
CEIPS Santo Domingo de Silos	Zaragoza	Zaragoza	Urban	Private	HPS	0	1		2	1	1	1	0	0	0	0	0	0	0	1	0	2	2	49	1.5	1	4	4	2	4	3	3	3	4	3	3	33	3	5	4	5	3	4	5	4	5	5	5	4
CEIPS Santo Domingo de Silos	Zaragoza	Zaragoza	Urban	Private	HPS	0	1		0		1	0	0	1	0	0	0	0	0	0	0	2	3	45	1.52	2	3	3	3	3	4	3	3	4	4	4	34	5	5	5	4	5	5	5	4	4	4	5	4
CEIPS Santo Domingo de Silos	Zaragoza	Zaragoza	Urban	Private	HPS	0	1		1	1	1	1	0	0	0	0	0	0	0	1	0	3	2	65	1.65	1	2	3	4	2	3	2	3	4	4	3	30	4	5	3	4	5	5	4	3	4	5	3	3
CEIPS Santo Domingo de Silos	Zaragoza	Zaragoza	Urban	Private	HPS	1	2		1	3	1	0	0	0	0	0	0	0	0	1	0	1	2	55	1.58	2	2	3	2	3	3	3	4	4	4	3	31	4	4	4	4	5	5	4	4	5	4	5	5
CEIPS Santo Domingo de Silos	Zaragoza	Zaragoza	Urban	Private	HPS	1	2		1	3	1	1	0	0	0	0	0	0	0	1	0	3	2	45	1.54	2	4	3	4	4	4	4	4	3	4	4	38	4	5	4	5	5	5	3	4	5	5	5	4
CEIPS Santo Domingo de Silos	Zaragoza	Zaragoza	Urban	Private	HPS	1	2		1	1	1	1	0	0	0	0	0	0	0	1	0	2	3	57	1.65	2	2	4	3	2	3	2	2	3	2	2	25	4	5	5	5	4	4	5	4	3	5	3	4
CEIPS Santo Domingo de Silos	Zaragoza	Zaragoza	Urban	Private	HPS	1	2		0		1	1	0	0	0	0	0	0	0	0	0	1	2	48	1.56	1	1	4	3	3	3	4	4	4	3	4	33	5	5	5	5	5	5	4	5	4	5	4	5
CEIPS Santo Domingo de Silos	Zaragoza	Zaragoza	Urban	Private	HPS	0	2		1	3	1	1	0	0	0	0	0	0	0	0	1	3	2	50	1.59	3	3	4	2	4	4	4	3	4	4	3	35	4	4	5	2	3	3	3	4	5	5	4	4
CEIPS Santo Domingo de Silos	Zaragoza	Zaragoza	Urban	Private	HPS	0	2		2	2	1	1	0	0	0	0	0	0	0	0	1	4	3	57	1.6	1	3	4	3	2	3	4	3	4	3	4	33	4	5	5	5	5	3	4	4	3	3	4	4
CEIPS Santo Domingo de Silos	Zaragoza	Zaragoza	Urban	Private	HPS	1	2		0		1	1	0	0	0	0	0	0	0	0	0	2	2	48	1.57	1	2	4	4	3	4	3	3	4	3	4	34	4	2	4	5	5	5	4	5	5	5	3	4
CEIPS Santo Domingo de Silos	Zaragoza	Zaragoza	Urban	Private	HPS	1	2		1	3	1	1	0	0	0	0	0	0	0	0	1	3	4	51	1.59	1	3	3	4	1	2	3	2	4	4	4	30	5	3	5	5	5	4	5	5	3	4	2	4
CEIPS Santo Domingo de Silos	Zaragoza	Zaragoza	Urban	Private	HPS	0	2		1	3	1	0	0	0	0	0	0	0	0	0	1		3	53		1	3	4	3	3	4	2	3	4	2	3	31	5	4	5	3	4	3	4	4	5	3	3	4
CEIPS Santo Domingo de Silos	Zaragoza	Zaragoza	Urban	Private	HPS	1	2		1	3	1	0	0	1	0	0	0	0	0	0	1	3	3	44	1.5	2	1	4	3	4	4	3	4	4	3	3	33	5	5	5	5	3	2	5	5	4	4	5	5
CEIPS Santo Domingo de Silos	Zaragoza	Zaragoza	Urban	Private	HPS	0	2		1	1	1	0	0	0	0	0	0	0	0	0	1	2	3	58	1.58	1	4	2			3	4	4	3	3	3		5	5	5	5	5	5	5	5	4	4	5	5
CEIPS Santo Domingo de Silos	Zaragoza	Zaragoza	Urban	Private	HPS	1	2		1	3	1	0	0	0	0	0	0	0	0	0	1	2	3	50	1.62	2	3	3	3	2	2	2	2	3	2	3	25	2	3	4	3	2	2	2	5	2	3	2	2
CEIPS Santo Domingo de Silos	Zaragoza	Zaragoza	Urban	Private	HPS	1	2		1	3	1	0	0	0	0	0	0	0	0	1	0	1	2	53	1.61	2	3	3	2	2	2	2	3	3	3	2	25	4	2	4	3	2	1	1	3	2	1	2	4
CEIPS Santo Domingo de Silos	Zaragoza	Zaragoza	Urban	Private	HPS	1	2		1	3	1	0	0	0	0	0	0	0	0	0	1	2	3	50	1.62	2	3	3	3	2	2	2	2	3	2	3	25	2	3	4	3	2	2	2	5	2	3	2	2
CEIPS Santo Domingo de Silos	Zaragoza	Zaragoza	Urban	Private	HPS	1	2		1	3	1	0	0	0	0	0	0	0	0	1	0	1	2	53	1.61	2	3	3	2	2	2	2	3	3	3	2	25	4	2	4	3	2	1	1	3	2	1	2	4
CEIPS Santo Domingo de Silos	Zaragoza	Zaragoza	Urban	Private	HPS	1	1		2	3	1	0	0	0	0	0	0	0	0	1	1	3	2	50	1.53	2	4	4	4	3	3	2	3	3	2	1	29	3	5	4	1	1	5	3	3	5	5	3	1
CEIPS Santo Domingo de Silos	Zaragoza	Zaragoza	Urban	Private	HPS	1	1		2	3	1	0	0	1	0	0	0	0	0	1	1	1	3		1.64	3	2	3	2	1		1	2	4	2	2		3	2	3	3	5	5	3	4	4	3	3	3
CEIPS Santo Domingo de Silos	Zaragoza	Zaragoza	Urban	Private	HPS	1	1		2	2	1	0	0	1	0	0	0	0	0	1	0	0	2	60	1.55	2	2	2	2	1	2	1	2	3	1	2	18	3	3	3	3	5	3	3	3	5	3	3	2
CEIPS Santo Domingo de Silos	Zaragoza	Zaragoza	Urban	Private	HPS	0	1		1	1	1	1	0	0	0	0	0	0	0	1	0	4	3	42	1.6	2	1	1	2	3	3	1	1	2	2	2	18	3	4	4	3	2	4	5	2	3	4	3	3
CEIPS Santo Domingo de Silos	Zaragoza	Zaragoza	Urban	Private	HPS	0	2		2	1	1	1	0	0	0	0	0	0	0	1	0	4	4	66.5	1.71	1	3	4	3	3	3	3	3	3	3	4	32	4	4	4	3	3	3	2	2	3	4	3	4
CEIPS Santo Domingo de Silos	Zaragoza	Zaragoza	Urban	Private	HPS	1	2		1	3	1	1	0	0	0	0	0	0	0	0	1	2	2	47	1.62	2	4	4	4	4	4	4	3	3	3	4	37	3	2	4	3	4	3	5	5	4	2	3	3
CEIPS Santo Domingo de Silos	Zaragoza	Zaragoza	Urban	Private	HPS	0	2		0		1	1	0	0	0	0	0	0	0	0	0	2	4	70	1.75	2	4	3	3	3	4	3	3	3	4	3	33	3	5	5	3	3	4	5	3	3	4	3	4
CEIPS Santo Domingo de Silos	Zaragoza	Zaragoza	Urban	Private	HPS	1	2		3	1	1	1	0	0	0	0	0	0	0	1	0	3	3	52	1.6	1	3	3	3	4	4	2	3	3	2	3	30	4	5	3	4	4	4	3	2	2	3	3	3
CEIPS Santo Domingo de Silos	Zaragoza	Zaragoza	Urban	Private	HPS	1	2		1	1	1	1	0	0	1	1	0	0	1	1	0	2	2	65	1.58	3	3	3	2	4	4	4	3	2	2	2	29	5	3	4	3	5	3	4	2	2	3	3	4
CEIPS Santo Domingo de Silos	Zaragoza	Zaragoza	Urban	Private	HPS	1	1		2	3	1	0	0	0	0	0	0	0	0	1	1	3	2	50	1.53	2	4	4	4	3	3	2	3	3	2	1	29	3	5	4	1	1	5	3	3	5	5	3	1
CEIPS Santo Domingo de Silos	Zaragoza	Zaragoza	Urban	Private	HPS	1	1		2	3	1	0	0	1	0	0	0	0	0	1	1	1	3		1.64	3	2	3	2	1		1	2	4	2	2		3	2	3	3	5	5	3	4	4	3	3	3
CEIPS Santo Domingo de Silos	Zaragoza	Zaragoza	Urban	Private	HPS	1	1		2	2	1	0	0	1	0	0	0	0	0	1	0	0	2	60	1.55	2	2	2	2	1	2	1	2	3	1	2	18	3	3	3	3	5	3	3	3	5	3	3	2
CEIPS Santo Domingo de Silos	Zaragoza	Zaragoza	Urban	Private	HPS	0	1		1	1	1	1	0	0	0	0	0	0	0	1	0	4	3	42	1.6	2	1	1	2	3	3	1	1	2	2	2	18	3	4	4	3	2	4	5	2	3	4	3	3
CEIPS Santo Domingo de Silos	Zaragoza	Zaragoza	Urban	Private	HPS	0	2		2	1	1	1	0	0	0	0	0	0	0	1	0	4	4	66.5	1.71	1	3	4	3	3	3	3	3	3	3	4	32	4	4	4	3	3	3	2	2	3	4	3	4
CEIPS Santo Domingo de Silos	Zaragoza	Zaragoza	Urban	Private	HPS	1	2		1	3	1	1	0	0	0	0	0	0	0	0	1	2	2	47	1.62	2	4	4	4	4	4	4	3	3	3	4	37	3	2	4	3	4	3	5	5	4	2	3	3
CEIPS Santo Domingo de Silos	Zaragoza	Zaragoza	Urban	Private	HPS	0	2		0		1	1	0	0	0	0	0	0	0	0	0	2	4	70	1.75	2	4	3	3	3	4	3	3	3	4	3	33	3	5	5	3	3	4	5	3	3	4	3	4
CEIPS Santo Domingo de Silos	Zaragoza	Zaragoza	Urban	Private	HPS	1	2		3	1	1	1	0	0	0	0	0	0	0	1	0	3	3	52	1.6	1	3	3	3	4	4	2	3	3	2	3	30	4	5	3	4	4	4	3	2	2	3	3	3
CEIPS Santo Domingo de Silos	Zaragoza	Zaragoza	Urban	Private	HPS	1	2		1	1	1	1	0	0	1	1	0	0	1	1	0	2	2	65	1.58	3	3	3	2	4	4	4	3	2	2	2	29	5	3	4	3	5	3	4	2	2	3	3	4
CEIPS Santo Domingo de Silos	Zaragoza	Zaragoza	Urban	Private	HPS	1	1		2		1	1	0	0	0	0	0	0	0	0	1	3	3	70	1.69	1	3	3	3	3	3	2	3	4	3	3	30	5	4	5	4	5	4	4	3	5	4	3	5
CEIPS Santo Domingo de Silos	Zaragoza	Zaragoza	Urban	Private	HPS	0	1		1	1	1	1	0	0	0	0	0	0	0	0	1	2	2	30	1.43	1	1	4	3	2	3	1	2	4	3	3	26	4	5	4	5	4	3	2	5	4	5	5	4
CEIPS Santo Domingo de Silos	Zaragoza	Zaragoza	Urban	Private	HPS	1	1		0		1	1	0	0	0	0	0	0	0	0	0	4	3	38	1.45	2	2	4	4	3	4	3	3	4	2	2	31	5	5	5	4	4	3	4	2	5	4	3	5
CEIPS Santo Domingo de Silos	Zaragoza	Zaragoza	Urban	Private	HPS	1	1		0		1	1	0	0	0	0	0	0	0	0	0	2	4	65	1.7	1	4	4	4	4	3	3	4	4	4	4	38	4	5	5	5	4	5	3	5	5	5	5	4
CEIPS Santo Domingo de Silos	Zaragoza	Zaragoza	Urban	Private	HPS	0	1		2	3	1	1	0	0	0	0	0	0	0	1	0	1	4	40	1.66	1	3	3	4	3	3	2	3	4	4	4	33	4	4	5	5	5	4	3	3	4	4	4	3
CEIPS Santo Domingo de Silos	Zaragoza	Zaragoza	Urban	Private	HPS	1	1		0		1	1	0	0	0	0	0	0	0	0	0	4	2	59	1.65	2	3	4	3	2	2	2	2	4	3	3	28	5	2	5	4	5	5	3	4	2	3	5	4
CEIPS Santo Domingo de Silos	Zaragoza	Zaragoza	Urban	Private	HPS	0	1		1	1	1	0	0	0	0	0	0	0	0	1	0	2	2	40	1.55	1	4	3	4	4	4	3	3	4	3	3	35	4	5	5	5	4	4	2	3	5	5	4	5
CEIPS Santo Domingo de Silos	Zaragoza	Zaragoza	Urban	Private	HPS	1	1		0		1	1	0	0	0	0	0	0	0	0	0	1	2	65	1.5	3	4	4	4	3	4	3	4	4	3	3	36	4	4	5	4	5	5	3	3	4	5	4	4
CEIPS Santo Domingo de Silos	Zaragoza	Zaragoza	Urban	Private	HPS	1	1		1	3	1	0	0	1	0	0	0	0	0	0	0	3	3	58	1.53	2	3	4	3	2	1	1	1	3	2	4	24	5	5	5	4	5	2	5	5	5	3	5	4
CEIPS Santo Domingo de Silos	Zaragoza	Zaragoza	Urban	Private	HPS	0	1		1	3	1	1	0	0	0	0	0	0	0	1	0	2	3	50	1.55	1	2	4	4	3	3	4	3	4	3	3	33	5	5	5	5	5	5	5	4	5	5	5	5
CEIPS Santo Domingo de Silos	Zaragoza	Zaragoza	Urban	Private	HPS	1	1		1	3	0	1	0	0	0	0	0	0	0	1	0	1	2	52	1.64	1	3	4	3	2	2	1	2	4	2	2	25	5	3	4	5	5	3	3	4	5	4	2	4
CEIPS Santo Domingo de Silos	Zaragoza	Zaragoza	Urban	Private	HPS	0	1		1	3	1	1	0	0	0	0	0	0	0	1	0	3	2	44	1.6	2	2	4	4	4	4	3	3	3	4	2	33	5	5	4	4	5	4	5	3	5	4	5	3
CEIPS Santo Domingo de Silos	Zaragoza	Zaragoza	Urban	Private	HPS	0	2		0		1	0	0	1	0	0	0	0	0	0	0	3	3	53	1.6	2	3	3	3	2	3	2	2	4	2	2	26	3	4	4	5	4	2	3	4	5	4	4	4
CEIPS Santo Domingo de Silos	Zaragoza	Zaragoza	Urban	Private	HPS	1	2		1	1	1	1	0	0	0	0	0	0	0	1	0	3	3	49	1.63	2	3	3	2	3	3	3	3	3	3	3	29	5	4	4	4	4	2	3	4	3	5	5	4
CEIPS Santo Domingo de Silos	Zaragoza	Zaragoza	Urban	Private	HPS	1	2		1	3	1	1	0	0	0	0	0	0	0	0	0	3	3	80	1.67	1	4	4	4	3	4	4	3	4	3	3	36	4	5	5	4	5	4	3	5	4	4	5	5
CEIPS Santo Domingo de Silos	Zaragoza	Zaragoza	Urban	Private	HPS	0	2		1	3	1	1	0	0	0	0	0	0	0	0	1			70	1.72	2	2	3	4	3	2	2	3	3	3	4	29	5	4	4	4	5	3	3	4	5	4	3	5
CEIPS Santo Domingo de Silos	Zaragoza	Zaragoza	Urban	Private	HPS	0	2		1	1	1	1	0	0	0	0	0	0	0	1	0	4	4	70	1.71	1	4	4	3	3	4	2	3	4	3	3	33	4	5	5	3	5	5	4	5	5	4	5	5
CEIPS Santo Domingo de Silos	Zaragoza	Zaragoza	Urban	Private	HPS	0	2		1	3	1	1	0	0	1	0	0	0	0	0	1	3	3	39	1.5	1	3	4	4	3	4	3	2	4	4	4	35	5	4	5	4	5	4	3	4	5	4	5	5
CEIPS Santo Domingo de Silos	Zaragoza	Zaragoza	Urban	Private	HPS	1	2		2	3	1	1	0	0	0	0	0	0	0	1	0	1	1	54	1.5	2	3	3	3	2	3	3	3	4	4	4	32	4	5	5	3	4	4	5	4	3	3	4	4
CEIPS Santo Domingo de Silos	Zaragoza	Zaragoza	Urban	Private	HPS	1	1		2		1	1	0	0	0	0	0	0	0	0	1	3	3	70	1.69	1	3	3	3	3	3	2	3	4	3	3	30	5	4	5	4	5	4	4	3	5	4	3	5
CEIPS Santo Domingo de Silos	Zaragoza	Zaragoza	Urban	Private	HPS	0	1		1	1	1	1	0	0	0	0	0	0	0	0	1	2	2	30	1.43	1	1	4	3	2	3	1	2	4	3	3	26	4	5	4	5	4	3	2	5	4	5	5	4
CEIPS Santo Domingo de Silos	Zaragoza	Zaragoza	Urban	Private	HPS	1	1		0		1	1	0	0	0	0	0	0	0	0	0	4	3	38	1.45	2	2	4	4	3	4	3	3	4	2	2	31	5	5	5	4	4	3	4	2	5	4	3	5
CEIPS Santo Domingo de Silos	Zaragoza	Zaragoza	Urban	Private	HPS	1	1		0		1	1	0	0	0	0	0	0	0	0	0	2	4	65	1.7	1	4	4	4	4	3	3	4	4	4	4	38	4	5	5	5	4	5	3	5	5	5	5	4
CEIPS Santo Domingo de Silos	Zaragoza	Zaragoza	Urban	Private	HPS	0	1		2	3	1	1	0	0	0	0	0	0	0	1	0	1	4	40	1.66	1	3	3	4	3	3	2	3	4	4	4	33	4	4	5	5	5	4	3	3	4	4	4	3
CEIPS Santo Domingo de Silos	Zaragoza	Zaragoza	Urban	Private	HPS	1	1		0		1	1	0	0	0	0	0	0	0	0	0	4	2	59	1.65	2	3	4	3	2	2	2	2	4	3	3	28	5	2	5	4	5	5	3	4	2	3	5	4
CEIPS Santo Domingo de Silos	Zaragoza	Zaragoza	Urban	Private	HPS	0	1		1	1	1	0	0	0	0	0	0	0	0	1	0	2	2	40	1.55	1	4	3	4	4	4	3	3	4	3	3	35	4	5	5	5	4	4	2	3	5	5	4	5
CEIPS Santo Domingo de Silos	Zaragoza	Zaragoza	Urban	Private	HPS	1	1		0		1	1	0	0	0	0	0	0	0	0	0	1	2	65	1.5	3	4	4	4	3	4	3	4	4	3	3	36	4	4	5	4	5	5	3	3	4	5	4	4
CEIPS Santo Domingo de Silos	Zaragoza	Zaragoza	Urban	Private	HPS	1	1		1	3	1	0	0	1	0	0	0	0	0	0	0	3	3	58	1.53	2	3	4	3	2	1	1	1	3	2	4	24	5	5	5	4	5	2	5	5	5	3	5	4
CEIPS Santo Domingo de Silos	Zaragoza	Zaragoza	Urban	Private	HPS	0	1		1	3	1	1	0	0	0	0	0	0	0	1	0	2	3	50	1.55	1	2	4	4	3	3	4	3	4	3	3	33	5	5	5	5	5	5	5	4	5	5	5	5
CEIPS Santo Domingo de Silos	Zaragoza	Zaragoza	Urban	Private	HPS	1	1		1	3	0	1	0	0	0	0	0	0	0	1	0	1	2	52	1.64	1	3	4	3	2	2	1	2	4	2	2	25	5	3	4	5	5	3	3	4	5	4	2	4
CEIPS Santo Domingo de Silos	Zaragoza	Zaragoza	Urban	Private	HPS	0	1		1	3	1	1	0	0	0	0	0	0	0	1	0	3	2	44	1.6	2	2	4	4	4	4	3	3	3	4	2	33	5	5	4	4	5	4	5	3	5	4	5	3
CEIPS Santo Domingo de Silos	Zaragoza	Zaragoza	Urban	Private	HPS	0	2		0		1	0	0	1	0	0	0	0	0	0	0	3	3	53	1.6	2	3	3	3	2	3	2	2	4	2	2	26	3	4	4	5	4	2	3	4	5	4	4	4
CEIPS Santo Domingo de Silos	Zaragoza	Zaragoza	Urban	Private	HPS	1	2		1	1	1	1	0	0	0	0	0	0	0	1	0	3	3	49	1.63	2	3	3	2	3	3	3	3	3	3	3	29	5	4	4	4	4	2	3	4	3	5	5	4
CEIPS Santo Domingo de Silos	Zaragoza	Zaragoza	Urban	Private	HPS	1	2		1	3	1	1	0	0	0	0	0	0	0	0	0	3	3	80	1.67	1	4	4	4	3	4	4	3	4	3	3	36	4	5	5	4	5	4	3	5	4	4	5	5
CEIPS Santo Domingo de Silos	Zaragoza	Zaragoza	Urban	Private	HPS	0	2		1	3	1	1	0	0	0	0	0	0	0	0	1			70	1.72	2	2	3	4	3	2	2	3	3	3	4	29	5	4	4	4	5	3	3	4	5	4	3	5
CEIPS Santo Domingo de Silos	Zaragoza	Zaragoza	Urban	Private	HPS	0	2		1	1	1	1	0	0	0	0	0	0	0	1	0	4	4	70	1.71	1	4	4	3	3	4	2	3	4	3	3	33	4	5	5	3	5	5	4	5	5	4	5	5
CEIPS Santo Domingo de Silos	Zaragoza	Zaragoza	Urban	Private	HPS	0	2		1	3	1	1	0	0	1	0	0	0	0	0	1	3	3	39	1.5	1	3	4	4	3	4	3	2	4	4	4	35	5	4	5	4	5	4	3	4	5	4	5	5
CEIPS Santo Domingo de Silos	Zaragoza	Zaragoza	Urban	Private	HPS	1	2		2	3	1	1	0	0	0	0	0	0	0	1	0	1	1	54	1.5	2	3	3	3	2	3	3	3	4	4	4	32	4	5	5	3	4	4	5	4	3	3	4	4
CEIPS Santo Domingo de Silos	Zaragoza	Zaragoza	Urban	Private	HPS	1	1		0		1	1	0	0	0	0	0	0	0	0	0	4	4	48	1.64	1	3	1	1	1	3	2	2	3	2	3	21	4	3	4	2	1	2	3	2	2	3	3	2
CEIPS Santo Domingo de Silos	Zaragoza	Zaragoza	Urban	Private	HPS	1	2		1	3	1	1	0	0	0	0	0	0	1	0	1	0	3	90	1.7	3	3	3	2	2	2	4	3	3	4	2	28	2	1	4	3	2	3	1	2	5	1	4	4
CEIPS Santo Domingo de Silos	Zaragoza	Zaragoza	Urban	Private	HPS	1	1		0		1	1	0	0	0	0	0	0	0	0	0	4	4	48	1.64	1	3	1	1	1	3	2	2	3	2	3	21	4	3	4	2	1	2	3	2	2	3	3	2
CEIPS Santo Domingo de Silos	Zaragoza	Zaragoza	Urban	Private	HPS	1	2		1	3	1	1	0	0	0	0	0	0	1	0	1	0	3	90	1.7	3	3	3	2	2	2	4	3	3	4	2	28	2	1	4	3	2	3	1	2	5	1	4	4
CEIPS Santo Domingo de Silos	Zaragoza	Zaragoza	Urban	Private	HPS	0	1		2	1	1	1	0	0	0	0	0	0	0	1	1	3	3	43	1.67	2	1	1	1	1	1	1	1	1	1	1	10	3	2	4	3	5	2	3	4	3	2	3	4
CEIPS Santo Domingo de Silos	Zaragoza	Zaragoza	Urban	Private	HPS	0	1		1	1	1	1	0	0	0	0	0	0	0	0	1	1	3	40	1.5	2	3	4	2	3	4	3	3	4	4	1	31	4	4	5	3	3	1	4	3	4	4	3	3
CEIPS Santo Domingo de Silos	Zaragoza	Zaragoza	Urban	Private	HPS	1	1		1	1	1	0	0	0	0	0	0	0	0	0	1	3	1	43	1.52	1	3	2	4	3	4	4	3	4	2	2	31	5	3	4	5	5	3	5	3	2	3	3	3
CEIPS Santo Domingo de Silos	Zaragoza	Zaragoza	Urban	Private	HPS	1	1		3	1	1	1	0	0	0	0	0	0	0	1	1			35.5	1.43	1	3	4	3	3	2	2	2	3	3	4	29	5	4	5	4	5	5	3	2	2	1	5	5
CEIPS Santo Domingo de Silos	Zaragoza	Zaragoza	Urban	Private	HPS	1	1		1	1	1	1	0	0	0	0	0	0	0	1	0	2	3	40	1.6	2	3	4	3	3	3	2	2	3	3	3	29	3	4	4	4	3	4	4	3	5	2	3	3
CEIPS Santo Domingo de Silos	Zaragoza	Zaragoza	Urban	Private	HPS	1	2		2	2	1	1	0	0	0	0	0	0	0	0	1	3	3	60	1.6	1	3	4	3	4	3	3	4	4	3	4	35	4	5	2	4	2	1	4	2	1	4	4	4
CEIPS Santo Domingo de Silos	Zaragoza	Zaragoza	Urban	Private	HPS	0	2		0		1	1	0	0	0	0	0	0	0	0	0	3	3	56	1.71	1	4	4	4	4	4	4	4	4	4	4	40	5	3	1	5	5	1	1	3	1	1	5	5
CEIPS Santo Domingo de Silos	Zaragoza	Zaragoza	Urban	Private	HPS	0	2		1	1	1	1	0	0	0	0	0	0	0	0	1	2	4	45	1.6	2	3	3	2	3	3	1	2	3	3	2	25	3	3	4	4	3	3	3	2	4	3	3	4
CEIPS Santo Domingo de Silos	Zaragoza	Zaragoza	Urban	Private	HPS	1	2		1	1	1	1	0	0	0	0	0	0	0	1	0	3	3	50	1.52	1	3	3	2	2	3	3	3	4	3	3	29	4	4	5	3	5	2	2	3	3	3	3	4
CEIPS Santo Domingo de Silos	Zaragoza	Zaragoza	Urban	Private	HPS	0	2		2	3	0	1	0	0	0	0	0	0	0	1	0	3	4	45	1.6	3	3	4	2	2	3	3	1	4	2	2	26	3	5	5	4	2	3	4	3	1	3	4	2
CEIPS Santo Domingo de Silos	Zaragoza	Zaragoza	Urban	Private	HPS	0	2		3	3	1	1	0	0	0	0	0	0	0	0	1	0	0	50	1.7	3	2	3	2	4	3	3	3	3	4	2	29	4	3	4	4	3	2	1	2	4	4	4	4
CEIPS Santo Domingo de Silos	Zaragoza	Zaragoza	Urban	Private	HPS	1	2		1	2	1	1	0	0	0	0	0	0	0	1	0	3	4	52	1.66	2	4	3	3	3	3	2	2	3	3	3	29	3	5	3	4	3	3	2	2	3	4	3	3
CEIPS Santo Domingo de Silos	Zaragoza	Zaragoza	Urban	Private	HPS	0	1		2	1	1	1	0	0	0	0	0	0	0	1	1	3	3	43	1.67	2	1	1	1	1	1	1	1	1	1	1	10	3	2	4	3	5	2	3	4	3	2	3	4
CEIPS Santo Domingo de Silos	Zaragoza	Zaragoza	Urban	Private	HPS	0	1		1	1	1	1	0	0	0	0	0	0	0	0	1	1	3	40	1.5	2	3	4	2	3	4	3	3	4	4	1	31	4	4	5	3	3	1	4	3	4	4	3	3
CEIPS Santo Domingo de Silos	Zaragoza	Zaragoza	Urban	Private	HPS	1	1		1	1	1	0	0	0	0	0	0	0	0	0	1	3	1	43	1.52	1	3	2	4	3	4	4	3	4	2	2	31	5	3	4	5	5	3	5	3	2	3	3	3
CEIPS Santo Domingo de Silos	Zaragoza	Zaragoza	Urban	Private	HPS	1	1		3	1	1	1	0	0	0	0	0	0	0	1	1			35.5	1.43	1	3	4	3	3	2	2	2	3	3	4	29	5	4	5	4	5	5	3	2	2	1	5	5
CEIPS Santo Domingo de Silos	Zaragoza	Zaragoza	Urban	Private	HPS	1	1		1	1	1	1	0	0	0	0	0	0	0	1	0	2	3	40	1.6	2	3	4	3	3	3	2	2	3	3	3	29	3	4	4	4	3	4	4	3	5	2	3	3
CEIPS Santo Domingo de Silos	Zaragoza	Zaragoza	Urban	Private	HPS	1	2		2	2	1	1	0	0	0	0	0	0	0	0	1	3	3	60	1.6	1	3	4	3	4	3	3	4	4	3	4	35	4	5	2	4	2	1	4	2	1	4	4	4
CEIPS Santo Domingo de Silos	Zaragoza	Zaragoza	Urban	Private	HPS	0	2		0		1	1	0	0	0	0	0	0	0	0	0	3	3	56	1.71	1	4	4	4	4	4	4	4	4	4	4	40	5	3	1	5	5	1	1	3	1	1	5	5
CEIPS Santo Domingo de Silos	Zaragoza	Zaragoza	Urban	Private	HPS	0	2		1	1	1	1	0	0	0	0	0	0	0	0	1	2	4	45	1.6	2	3	3	2	3	3	1	2	3	3	2	25	3	3	4	4	3	3	3	2	4	3	3	4
CEIPS Santo Domingo de Silos	Zaragoza	Zaragoza	Urban	Private	HPS	1	2		1	1	1	1	0	0	0	0	0	0	0	1	0	3	3	50	1.52	1	3	3	2	2	3	3	3	4	3	3	29	4	4	5	3	5	2	2	3	3	3	3	4
CEIPS Santo Domingo de Silos	Zaragoza	Zaragoza	Urban	Private	HPS	0	2		2	3	0	1	0	0	0	0	0	0	0	1	0	3	4	45	1.6	3	3	4	2	2	3	3	1	4	2	2	26	3	5	5	4	2	3	4	3	1	3	4	2
CEIPS Santo Domingo de Silos	Zaragoza	Zaragoza	Urban	Private	HPS	0	2		3	3	1	1	0	0	0	0	0	0	0	0	1	0	0	50	1.7	3	2	3	2	4	3	3	3	3	4	2	29	4	3	4	4	3	2	1	2	4	4	4	4
CEIPS Santo Domingo de Silos	Zaragoza	Zaragoza	Urban	Private	HPS	1	2		1	2	1	1	0	0	0	0	0	0	0	1	0	3	4	52	1.66	2	4	3	3	3	3	2	2	3	3	3	29	3	5	3	4	3	3	2	2	3	4	3	3
CEIPS Santo Domingo de Silos	Zaragoza	Zaragoza	Urban	Private	HPS	0	1		1	3	1	0	0	1	0	0	0	0	0	1	0	1	1	60	1.72	2
CEIPS Santo Domingo de Silos	Zaragoza	Zaragoza	Urban	Private	HPS	0	1		1	3	1	0	0	1	0	0	0	0	0	1	0	1	1	60	1.72	2
CEIPS Santo Domingo de Silos	Zaragoza	Zaragoza	Urban	Private	HPS	1	1		0		1	1	0	0	0	0	0	0	0	0	0	3	4	38.9	1.51	1	4	4	4	4	4	4	4	4	4	4	40	5	5	5	5	4	5	5	3	4	5	5	5
CEIPS Santo Domingo de Silos	Zaragoza	Zaragoza	Urban	Private	HPS	0	1		1	1	1	1	0	0	0	0	0	0	0	0	1	1	4	48	1.44	2	3	3	3	4	3	2	3	3	2	4	30	4	5	4	4	5	3	2	4	4	5	4	5
CEIPS Santo Domingo de Silos	Zaragoza	Zaragoza	Urban	Private	HPS	1	1		1	3	1	1	0	0	0	0	0	0	0	1	0	3	3	50	1.57	2	3	3	4	3	3	4	3	3	2	3	31	4	5	4	4	4	5	4	4	5	4	3	4
CEIPS Santo Domingo de Silos	Zaragoza	Zaragoza	Urban	Private	HPS	0	1		0		1	1	0	0	0	0	0	0	0	0	0	2	4	49	1.6	2	2	2	2	3	3	2	2	2	3	2	23	4	5	5	5	4	4	3	3	4	4	5	5
CEIPS Santo Domingo de Silos	Zaragoza	Zaragoza	Urban	Private	HPS	0	1		1	3	1	1	0	0	0	0	0	0	0	0	1	3	3	70	1.47	3	2	4	3	3	4	3	4	4	3	3	33	5	4	5	5	5	3	5	1	4	4	5	4
CEIPS Santo Domingo de Silos	Zaragoza	Zaragoza	Urban	Private	HPS	1	1		1	1	1	1	0	0	0	0	0	0	0	0	1	4	4	42	1.6	2	2	4	4	3	4	3	4	4	3	2	33	3	4	3	5	4	2	3	3	5	3	4	5
CEIPS Santo Domingo de Silos	Zaragoza	Zaragoza	Urban	Private	HPS	0	1		1	3	1	1	0	0	0	0	0	0	0	0	1	2	3	49	1.62	1	3	4	3	3	3	2	3	4	3	3	31	5	4	4	4	3	5	3	3	5	5	3	4
CEIPS Santo Domingo de Silos	Zaragoza	Zaragoza	Urban	Private	HPS	1	1		1	1	1	0	0	1	0	0	0	0	0	0	1	4	4	47	1.58	1	2	3	2	3	3	2	3	3	2	2	25	4	4	5	4	3	4	4	3	4	4	3	4
CEIPS Santo Domingo de Silos	Zaragoza	Zaragoza	Urban	Private	HPS	0	1		1	3	1	1	0	0	0	0	0	0	0	1	0	3	3	38	1.48	2	4	4	2	3	4	3	3	4	4	4	35	5	5	5	5	5	5	5	5	4	5	5	5
CEIPS Santo Domingo de Silos	Zaragoza	Zaragoza	Urban	Private	HPS	1	1		1	1	1	1	0	0	0	0	0	0	0	0	0			54	1.6	2	3	3	3	2	3	2	2	3	3	3	27	5	5	4	5	4	5	4	5	4	5	4	4
CEIPS Santo Domingo de Silos	Zaragoza	Zaragoza	Urban	Private	HPS	0	1		1	3	1	1	0	0	0	0	0	0	0	0	0	2	4	55	1.66	1	4	3	4	3	4	2	3	4	3	2	32	5	4	5	5	4	3	4	3	5	5	3	4
CEIPS Santo Domingo de Silos	Zaragoza	Zaragoza	Urban	Private	HPS	1	1		1	3	1	1	0	0	0	0	0	0	0	0	1	3	4	39	1.52	2	4	4	4	3	3	2	3	4	3	3	33	4	5	5	5	4	3	4	3	5	4	4	4
CEIPS Santo Domingo de Silos	Zaragoza	Zaragoza	Urban	Private	HPS	0	2		1	1	1	1	0	0	0	0	0	0	0	1	0	4	4	65	1.67	1	1	4	4	3	3	3	3	4	3	3	31	4	4	4	4	5	4	4	4	4	5	5	5
CEIPS Santo Domingo de Silos	Zaragoza	Zaragoza	Urban	Private	HPS	1	2		1	1	1	1	0	0	0	0	0	0	0	0	1	4	3	63	1.64	1	2	3	3	3	4	3	3	4	3	3	31	4	5	4	5	4	5	4	4	5	4	5	4
CEIPS Santo Domingo de Silos	Zaragoza	Zaragoza	Urban	Private	HPS	1	2		1	1	1	1	0	1	0	0	0	0	0	1	0	4	4	45	1.55	2	3	4	3	3	3	4	4	4	4	4	36	5	5	3	5	5	5	4	4	5	5	4	4
CEIPS Santo Domingo de Silos	Zaragoza	Zaragoza	Urban	Private	HPS	1	2		1	1	1	1	0	0	0	0	0	0	0	1	0	3	3	40	1.6	1	4	4	4	4	4	3	4	4	4	4	39	5	3	3	5	5	2	4	3	5	4	5	5
CEIPS Santo Domingo de Silos	Zaragoza	Zaragoza	Urban	Private	HPS	1	2		0		1	1	0	0	0	0	0	0	0	0	0	3	3	65	1.64	2	3	4	4	3	4	3	4	4	3	3	35	4	5	5	5	5	3	5	4	5	5	5	4
CEIPS Santo Domingo de Silos	Zaragoza	Zaragoza	Urban	Private	HPS	0	2		3	2	0	1	0	0	0	0	0	0	0	0	1	3	4	56	1.64	2	3	4	4	3	4	2	2	4	3	3	32	3	4	4	5	4	5	3	2	3	3	5	4
CEIPS Santo Domingo de Silos	Zaragoza	Zaragoza	Urban	Private	HPS	1	2		0		1	0	0	0	1	1	0	0	0	0	0	4	4	67	1.55	1	2	4	3	3	2	3	3	4	2	3	29	5	5	4	3	5	2	4	4	4	5	5	5
CEIPS Santo Domingo de Silos	Zaragoza	Zaragoza	Urban	Private	HPS	0	2		0		1	1	0	0	0	0	0	0	0	0	0	2	3	50	1.62	2	3	4	3	3	3	2	3	4	4	3	32	5	4	5	5	4	4	3	2	5	3	4	5
CEIPS Santo Domingo de Silos	Zaragoza	Zaragoza	Urban	Private	HPS	0	2		1	1	1	1	0	0	0	0	0	0	0	0	1	4	4	37	1.52	2	3	4	4	3	3	4	2	4	3	3	33	4	5	4	3	4	2	2	1	4	4	5	5
CEIPS Santo Domingo de Silos	Zaragoza	Zaragoza	Urban	Private	HPS	1	2		1	3	1	1	0	0	0	0	0	0	0	1	0	3	3	55	1.72	2	3	4	4	3	4	3	4	4	3	3	35	5	4	5	5	5	5	4	5	5	5	5	4
CEIPS Santo Domingo de Silos	Zaragoza	Zaragoza	Urban	Private	HPS	1	2		1	3	1	1	0	0	0	0	0	0	0	0	1	4	3	45	1.65	2	3	4	3	4	2	2	3	3	2	3	29	4	3	4	4	4	5	4	4	3	3	5	4
CEIPS Santo Domingo de Silos	Zaragoza	Zaragoza	Urban	Private	HPS	0	2		1	3	1	1	0	0	1	1	0	0	0	0	1	3	4	47	1.58	2	3	3	4	2	4	4	3	3	4	2	32	3	5	4	3	5	5	3	2	4	5	4	3
CEIPS Santo Domingo de Silos	Zaragoza	Zaragoza	Urban	Private	HPS	0	2		1	1	1	1	0	0	0	0	0	0	0	1	0	3	3	70	1.75	2	3	4	4	4	4	3	4	4	4	4	38	5	5	5	5	5	4	5	3	5	5	5	5
CEIPS Santo Domingo de Silos	Zaragoza	Zaragoza	Urban	Private	HPS	1	1		0		1	1	0	0	0	0	0	0	0	0	0	3	4	38.9	1.51	1	4	4	4	4	4	4	4	4	4	4	40	5	5	5	5	4	5	5	3	4	5	5	5
CEIPS Santo Domingo de Silos	Zaragoza	Zaragoza	Urban	Private	HPS	0	1		1	1	1	1	0	0	0	0	0	0	0	0	1	1	4	48	1.44	2	3	3	3	4	3	2	3	3	2	4	30	4	5	4	4	5	3	2	4	4	5	4	5
CEIPS Santo Domingo de Silos	Zaragoza	Zaragoza	Urban	Private	HPS	1	1		1	3	1	1	0	0	0	0	0	0	0	1	0	3	3	50	1.57	2	3	3	4	3	3	4	3	3	2	3	31	4	5	4	4	4	5	4	4	5	4	3	4
CEIPS Santo Domingo de Silos	Zaragoza	Zaragoza	Urban	Private	HPS	0	1		0		1	1	0	0	0	0	0	0	0	0	0	2	4	49	1.6	2	2	2	2	3	3	2	2	2	3	2	23	4	5	5	5	4	4	3	3	4	4	5	5
CEIPS Santo Domingo de Silos	Zaragoza	Zaragoza	Urban	Private	HPS	0	1		1	3	1	1	0	0	0	0	0	0	0	0	1	3	3	70	1.47	3	2	4	3	3	4	3	4	4	3	3	33	5	4	5	5	5	3	5	1	4	4	5	4
CEIPS Santo Domingo de Silos	Zaragoza	Zaragoza	Urban	Private	HPS	1	1		1	1	1	1	0	0	0	0	0	0	0	0	1	4	4	42	1.6	2	2	4	4	3	4	3	4	4	3	2	33	3	4	3	5	4	2	3	3	5	3	4	5
CEIPS Santo Domingo de Silos	Zaragoza	Zaragoza	Urban	Private	HPS	0	1		1	3	1	1	0	0	0	0	0	0	0	0	1	2	3	49	1.62	1	3	4	3	3	3	2	3	4	3	3	31	5	4	4	4	3	5	3	3	5	5	3	4
CEIPS Santo Domingo de Silos	Zaragoza	Zaragoza	Urban	Private	HPS	1	1		1	1	1	0	0	1	0	0	0	0	0	0	1	4	4	47	1.58	1	2	3	2	3	3	2	3	3	2	2	25	4	4	5	4	3	4	4	3	4	4	3	4
CEIPS Santo Domingo de Silos	Zaragoza	Zaragoza	Urban	Private	HPS	0	1		1	3	1	1	0	0	0	0	0	0	0	1	0	3	3	38	1.48	2	4	4	2	3	4	3	3	4	4	4	35	5	5	5	5	5	5	5	5	4	5	5	5
CEIPS Santo Domingo de Silos	Zaragoza	Zaragoza	Urban	Private	HPS	1	1		1	1	1	1	0	0	0	0	0	0	0	0	0			54	1.6	2	3	3	3	2	3	2	2	3	3	3	27	5	5	4	5	4	5	4	5	4	5	4	4
CEIPS Santo Domingo de Silos	Zaragoza	Zaragoza	Urban	Private	HPS	0	1		1	3	1	1	0	0	0	0	0	0	0	0	0	2	4	55	1.66	1	4	3	4	3	4	2	3	4	3	2	32	5	4	5	5	4	3	4	3	5	5	3	4
CEIPS Santo Domingo de Silos	Zaragoza	Zaragoza	Urban	Private	HPS	1	1		1	3	1	1	0	0	0	0	0	0	0	0	1	3	4	39	1.52	2	4	4	4	3	3	2	3	4	3	3	33	4	5	5	5	4	3	4	3	5	4	4	4
CEIPS Santo Domingo de Silos	Zaragoza	Zaragoza	Urban	Private	HPS	0	2		1	1	1	1	0	0	0	0	0	0	0	1	0	4	4	65	1.67	1	1	4	4	3	3	3	3	4	3	3	31	4	4	4	4	5	4	4	4	4	5	5	5
CEIPS Santo Domingo de Silos	Zaragoza	Zaragoza	Urban	Private	HPS	1	2		1	1	1	1	0	0	0	0	0	0	0	0	1	4	3	63	1.64	1	2	3	3	3	4	3	3	4	3	3	31	4	5	4	5	4	5	4	4	5	4	5	4
CEIPS Santo Domingo de Silos	Zaragoza	Zaragoza	Urban	Private	HPS	1	2		1	1	1	1	0	1	0	0	0	0	0	1	0	4	4	45	1.55	2	3	4	3	3	3	4	4	4	4	4	36	5	5	3	5	5	5	4	4	5	5	4	4
CEIPS Santo Domingo de Silos	Zaragoza	Zaragoza	Urban	Private	HPS	1	2		1	1	1	1	0	0	0	0	0	0	0	1	0	3	3	40	1.6	1	4	4	4	4	4	3	4	4	4	4	39	5	3	3	5	5	2	4	3	5	4	5	5
CEIPS Santo Domingo de Silos	Zaragoza	Zaragoza	Urban	Private	HPS	1	2		0		1	1	0	0	0	0	0	0	0	0	0	3	3	65	1.64	2	3	4	4	3	4	3	4	4	3	3	35	4	5	5	5	5	3	5	4	5	5	5	4
CEIPS Santo Domingo de Silos	Zaragoza	Zaragoza	Urban	Private	HPS	0	2		3	2	0	1	0	0	0	0	0	0	0	0	1	3	4	56	1.64	2	3	4	4	3	4	2	2	4	3	3	32	3	4	4	5	4	5	3	2	3	3	5	4
CEIPS Santo Domingo de Silos	Zaragoza	Zaragoza	Urban	Private	HPS	1	2		0		1	0	0	0	1	1	0	0	0	0	0	4	4	67	1.55	1	2	4	3	3	2	3	3	4	2	3	29	5	5	4	3	5	2	4	4	4	5	5	5
CEIPS Santo Domingo de Silos	Zaragoza	Zaragoza	Urban	Private	HPS	0	2		0		1	1	0	0	0	0	0	0	0	0	0	2	3	50	1.62	2	3	4	3	3	3	2	3	4	4	3	32	5	4	5	5	4	4	3	2	5	3	4	5
CEIPS Santo Domingo de Silos	Zaragoza	Zaragoza	Urban	Private	HPS	0	2		1	1	1	1	0	0	0	0	0	0	0	0	1	4	4	37	1.52	2	3	4	4	3	3	4	2	4	3	3	33	4	5	4	3	4	2	2	1	4	4	5	5
CEIPS Santo Domingo de Silos	Zaragoza	Zaragoza	Urban	Private	HPS	1	2		1	3	1	1	0	0	0	0	0	0	0	1	0	3	3	55	1.72	2	3	4	4	3	4	3	4	4	3	3	35	5	4	5	5	5	5	4	5	5	5	5	4
CEIPS Santo Domingo de Silos	Zaragoza	Zaragoza	Urban	Private	HPS	1	2		1	3	1	1	0	0	0	0	0	0	0	0	1	4	3	45	1.65	2	3	4	3	4	2	2	3	3	2	3	29	4	3	4	4	4	5	4	4	3	3	5	4
CEIPS Santo Domingo de Silos	Zaragoza	Zaragoza	Urban	Private	HPS	0	2		1	3	1	1	0	0	1	1	0	0	0	0	1	3	4	47	1.58	2	3	3	4	2	4	4	3	3	4	2	32	3	5	4	3	5	5	3	2	4	5	4	3
CEIPS Santo Domingo de Silos	Zaragoza	Zaragoza	Urban	Private	HPS	0	2		1	1	1	1	0	0	0	0	0	0	0	1	0	3	3	70	1.75	2	3	4	4	4	4	3	4	4	4	4	38	5	5	5	5	5	4	5	3	5	5	5	5
CEIPS Santo Domingo de Silos	Zaragoza	Zaragoza	Urban	Private	HPS	1	2		2	1	1	0	0	1	0	0	0	0	0	0	1	4	2	42	1.52	2	3	3	2	2	2	1	2	2	1	1	19	4	3	3	2	2	1	2	3	1	1	2	2
CEIPS Santo Domingo de Silos	Zaragoza	Zaragoza	Urban	Private	HPS	1	2		2	1	1	0	0	1	0	0	0	0	0	0	1	4	2	42	1.52	2	3	3	2	2	2	1	2	2	1	1	19	4	3	3	2	2	1	2	3	1	1	2	2
CEIPS Santo Domingo de Silos	Zaragoza	Zaragoza	Urban	Private	HPS	1	1		2	3	1	0	0	0	0	0	0	0	0	1	1	2	2	48	1.16	1	2	4	3	2	3	2	3	3	2	3	27	5	3	2	4	5	1	1	4	4	1	5	3
CEIPS Santo Domingo de Silos	Zaragoza	Zaragoza	Urban	Private	HPS	1	1		1	3	1	0	0	0	0	0	0	0	0	0	1	4	4	60	1.65	2	4	3	4	3	3	2	3	4	2	1	29	3	5	4	5	5	2	1	4	2	4	5	4
CEIPS Santo Domingo de Silos	Zaragoza	Zaragoza	Urban	Private	HPS	0	1		0		1	1	0	0	0	0	0	0	0	0	0	3	4	65	1.67	1	4	4	4	3	3	4	3	4	4	4	37	4	4	3	4	4	4	4	3	4	4	3	4
CEIPS Santo Domingo de Silos	Zaragoza	Zaragoza	Urban	Private	HPS	0	2		0		1	1	0	0	0	0	0	0	0	0	0	3	3	50	1.62	2	2	4	4	3	3	3	3	4	3	3	32	4	3	4	3	4	2	3	3	4	4	5	3
CEIPS Santo Domingo de Silos	Zaragoza	Zaragoza	Urban	Private	HPS	1	2		1	1	1	1	0	0	0	0	0	0	0	1	0	4	3	60	1.7	2	2	2	2	2	2	3	3	4	3	3	26	4	3	4	4	4	3	3	2	2	2	3	4
CEIPS Santo Domingo de Silos	Zaragoza	Zaragoza	Urban	Private	HPS	1	2		1	3	1	1	0	0	0	0	0	0	0	1	0	3	2	44	1.52	2	3	3	2	3	3	2	2	3	3	2	26	5	3	3	4	1	3	4	2	3	2	3	4
CEIPS Santo Domingo de Silos	Zaragoza	Zaragoza	Urban	Private	HPS	1	2		0		1	1	0	0	0	0	0	0	0	0	0	3	2	52	1.58	2	2	4	3	3	4	3	3	3	4	2	31	4	3	5	5	2	1	4	5	3	3	5	4
CEIPS Santo Domingo de Silos	Zaragoza	Zaragoza	Urban	Private	HPS	0	2		1	1	1	1	0	0	0	0	0	0	0	1	0	4	3	58	1.76	1	3	3	3	2	3	4	3	3	3	1	28	3	5	5	3	1	5	3	1	3	3	5	1
CEIPS Santo Domingo de Silos	Zaragoza	Zaragoza	Urban	Private	HPS	1	1		2	3	1	0	0	0	0	0	0	0	0	1	1	2	2	48	1.16	1	2	4	3	2	3	2	3	3	2	3	27	5	3	2	4	5	1	1	4	4	1	5	3
CEIPS Santo Domingo de Silos	Zaragoza	Zaragoza	Urban	Private	HPS	1	1		1	3	1	0	0	0	0	0	0	0	0	0	1	4	4	60	1.65	2	4	3	4	3	3	2	3	4	2	1	29	3	5	4	5	5	2	1	4	2	4	5	4
CEIPS Santo Domingo de Silos	Zaragoza	Zaragoza	Urban	Private	HPS	0	1		0		1	1	0	0	0	0	0	0	0	0	0	3	4	65	1.67	1	4	4	4	3	3	4	3	4	4	4	37	4	4	3	4	4	4	4	3	4	4	3	4
CEIPS Santo Domingo de Silos	Zaragoza	Zaragoza	Urban	Private	HPS	0	2		0		1	1	0	0	0	0	0	0	0	0	0	3	3	50	1.62	2	2	4	4	3	3	3	3	4	3	3	32	4	3	4	3	4	2	3	3	4	4	5	3
CEIPS Santo Domingo de Silos	Zaragoza	Zaragoza	Urban	Private	HPS	1	2		1	1	1	1	0	0	0	0	0	0	0	1	0	4	3	60	1.7	2	2	2	2	2	2	3	3	4	3	3	26	4	3	4	4	4	3	3	2	2	2	3	4
CEIPS Santo Domingo de Silos	Zaragoza	Zaragoza	Urban	Private	HPS	1	2		1	3	1	1	0	0	0	0	0	0	0	1	0	3	2	44	1.52	2	3	3	2	3	3	2	2	3	3	2	26	5	3	3	4	1	3	4	2	3	2	3	4
CEIPS Santo Domingo de Silos	Zaragoza	Zaragoza	Urban	Private	HPS	1	2		0		1	1	0	0	0	0	0	0	0	0	0	3	2	52	1.58	2	2	4	3	3	4	3	3	3	4	2	31	4	3	5	5	2	1	4	5	3	3	5	4
CEIPS Santo Domingo de Silos	Zaragoza	Zaragoza	Urban	Private	HPS	0	2		1	1	1	1	0	0	0	0	0	0	0	1	0	4	3	58	1.76	1	3	3	3	2	3	4	3	3	3	1	28	3	5	5	3	1	5	3	1	3	3	5	1
CEIPS Santo Domingo de Silos	Zaragoza	Zaragoza	Urban	Private	HPS	1	1		1	3	1	0	0	1	0	0	0	0	0	0	0	2	2			2	3	3	2	3	3	2	3	3	2	4	28	5		3	4	4	5	2	2	4	2	3	3
CEIPS Santo Domingo de Silos	Zaragoza	Zaragoza	Urban	Private	HPS	1	1		4	2	0	0	0	0	1	1	0	0	0	1	1	4	4	53	1.52	1	4	3	3	2	3	2	3	4	3	2	29	3		5
CEIPS Santo Domingo de Silos	Zaragoza	Zaragoza	Urban	Private	HPS	0	1		3	3	1	0	0	0	0	0	0	0	0	1	1																	4	4	4	3	5	1	3	3	4	4	4	3
CEIPS Santo Domingo de Silos	Zaragoza	Zaragoza	Urban	Private	HPS	1	1		1	3	1	0	0	1	0	0	0	0	0	0	0	2	2			2	3	3	2	3	3	2	3	3	2	4	28	5		3	4	4	5	2	2	4	2	3	3
CEIPS Santo Domingo de Silos	Zaragoza	Zaragoza	Urban	Private	HPS	1	1		4	2	0	0	0	0	1	1	0	0	0	1	1	4	4	53	1.52	1	4	3	3	2	3	2	3	4	3	2	29	3		5
CEIPS Santo Domingo de Silos	Zaragoza	Zaragoza	Urban	Private	HPS	0	1		3	3	1	0	0	0	0	0	0	0	0	1	1																	4	4	4	3	5	1	3	3	4	4	4	3
CEIPS Santo Domingo de Silos	Zaragoza	Zaragoza	Urban	Private	HPS	1	1		1	3	1	1	0	0	0	0	0	0	0	1	0	2	2	60	1.71	1	4	4	3	3	4	3	3	4	4	4	36	5	5	5	5	2	3	4	5	5	5	4	4
CEIPS Santo Domingo de Silos	Zaragoza	Zaragoza	Urban	Private	HPS	1	1		0		1	1	0	0	0	0	0	0	0	0	0	1		45	1.55	2	3	3	4	2	2	3	2	3	4	4	30	4	1	5	4	4	3	4	5	4	3	4	3
CEIPS Santo Domingo de Silos	Zaragoza	Zaragoza	Urban	Private	HPS	1	2		1	3	1	1	0	0	0	0	0	0	0	1	0			46	1.57	2	3	3	2	2	3	3	2	3	2	2	25	4	5	3	3	3	4	5	4	5	4	3	3
CEIPS Santo Domingo de Silos	Zaragoza	Zaragoza	Urban	Private	HPS	1	2		1	3	1	1	0	0	0	0	0	0	0	0	1	4	4	50	1.5	2	3	4	3	4	3	2	3	4	3	3	32	4	5	4	5	5	3	3	4	4	5	4	5
CEIPS Santo Domingo de Silos	Zaragoza	Zaragoza	Urban	Private	HPS	1	2		1	1	1	1	0	0	0	0	0	0	0	1	0	3	3	68	1.74	2	3	4	4	2	3	1	2	3	3	2	27	5	4	4	3	4	5	5	5	2	2	5	3
CEIPS Santo Domingo de Silos	Zaragoza	Zaragoza	Urban	Private	HPS	0	2		0		1	1	0	0	0	0	0	0	0	0	0	3	4	39	1.53	1	2	4	4	3	4	4	3	4	3	4	35	5	5	4	5	4	5	3	3	5	5	5	5
CEIPS Santo Domingo de Silos	Zaragoza	Zaragoza	Urban	Private	HPS	1	1		1	3	1	1	0	0	0	0	0	0	0	1	0	2	2	60	1.71	1	4	4	3	3	4	3	3	4	4	4	36	5	5	5	5	2	3	4	5	5	5	4	4
CEIPS Santo Domingo de Silos	Zaragoza	Zaragoza	Urban	Private	HPS	1	1		0		1	1	0	0	0	0	0	0	0	0	0	1		45	1.55	2	3	3	4	2	2	3	2	3	4	4	30	4	1	5	4	4	3	4	5	4	3	4	3
CEIPS Santo Domingo de Silos	Zaragoza	Zaragoza	Urban	Private	HPS	1	2		1	3	1	1	0	0	0	0	0	0	0	1	0			46	1.57	2	3	3	2	2	3	3	2	3	2	2	25	4	5	3	3	3	4	5	4	5	4	3	3
CEIPS Santo Domingo de Silos	Zaragoza	Zaragoza	Urban	Private	HPS	1	2		1	3	1	1	0	0	0	0	0	0	0	0	1	4	4	50	1.5	2	3	4	3	4	3	2	3	4	3	3	32	4	5	4	5	5	3	3	4	4	5	4	5
CEIPS Santo Domingo de Silos	Zaragoza	Zaragoza	Urban	Private	HPS	1	2		1	1	1	1	0	0	0	0	0	0	0	1	0	3	3	68	1.74	2	3	4	4	2	3	1	2	3	3	2	27	5	4	4	3	4	5	5	5	2	2	5	3
CEIPS Santo Domingo de Silos	Zaragoza	Zaragoza	Urban	Private	HPS	0	2		0		1	1	0	0	0	0	0	0	0	0	0	3	4	39	1.53	1	2	4	4	3	4	4	3	4	3	4	35	5	5	4	5	4	5	3	3	5	5	5	5
CEIPS Santo Domingo de Silos	Zaragoza	Zaragoza	Urban	Private	HPS	1	1		2	2	1	1	0	0	0	0	0	0	0	1	0	2	3	60	1.67	1	2	3	2	3	3	2	3	3	3	2	26	3	3	3	2	2	3	2	3	3	2	4	3
CEIPS Santo Domingo de Silos	Zaragoza	Zaragoza	Urban	Private	HPS	1	1		2	2	1	1	0	0	0	0	0	0	0	1	0	2	3	60	1.67	1	2	3	2	3	3	2	3	3	3	2	26	3	3	3	2	2	3	2	3	3	2	4	3
CEIPS Santo Domingo de Silos	Zaragoza	Zaragoza	Urban	Private	HPS	1	1		0		1	0	0	0	0	0	0	0	0	0	0	3	3	77	1.6	1	3	3	3	4	4	4	4	4	3	3	35	4	5	4	4	5	3	4	5	2	1	3	3
CEIPS Santo Domingo de Silos	Zaragoza	Zaragoza	Urban	Private	HPS	1	1		4	2	1	0	0	0	0	0	0	0	0	1	0	2	2	50	1.65	3	3	3	2	2	2	2	3	3	2	4	26	3	4	4	3	4	3	4	4	3	2	3	3
CEIPS Santo Domingo de Silos	Zaragoza	Zaragoza	Urban	Private	HPS	0	1		1	3	1	1	0	0	0	0	0	0	0	0	1			68	1.78	1	3	3	3	3	4	2	2	2	3	2	27	3	4	4	3	3	2	2	2	4	4	3	3
CEIPS Santo Domingo de Silos	Zaragoza	Zaragoza	Urban	Private	HPS	1	1		2	3	1	1	0	0	0	0	0	0	0	0	1	2	1	40		2	4	4	3	3	4	2	2	3	4	4	33	3	5	5	3	4	3	5	4	3	5	3	4
CEIPS Santo Domingo de Silos	Zaragoza	Zaragoza	Urban	Private	HPS	1	1		2	3	1	1	0	0	0	0	0	0	0	0	1	3	2	41	1.54	1	3	3	2	3	2	1	3	3	3	3	26	4	3	3	4	3	2	3	4	4	3	4	4
CEIPS Santo Domingo de Silos	Zaragoza	Zaragoza	Urban	Private	HPS	1	2		2	2	1	1	0	0	0	0	0	0	0	1	1	2	2	52	1.62	2	4	3	2	3	4	1	2	2	3	2	26	4	5	4	4	3	4	4	1	5	2	1	2
CEIPS Santo Domingo de Silos	Zaragoza	Zaragoza	Urban	Private	HPS	0	2		1	1	1	1	0	0	0	0	0	0	0	0	1	4	3	70	1.7	2	2	3	3	4	3	2	3	4	2	3	29	5	3	5	4	2	2	3	3	4	4	3	4
CEIPS Santo Domingo de Silos	Zaragoza	Zaragoza	Urban	Private	HPS	1	2		1	3	1	1	0	0	0	0	0	0	0	0	1	2	2	65	1.77	2	3	3	4	2	4	3	3	3	1	2	28	4	5	4	3	4	3	2	3	5	4	3	3
CEIPS Santo Domingo de Silos	Zaragoza	Zaragoza	Urban	Private	HPS	1	1		0		1	0	0	0	0	0	0	0	0	0	0	3	3	77	1.6	1	3	3	3	4	4	4	4	4	3	3	35	4	5	4	4	5	3	4	5	2	1	3	3
CEIPS Santo Domingo de Silos	Zaragoza	Zaragoza	Urban	Private	HPS	1	1		4	2	1	0	0	0	0	0	0	0	0	1	0	2	2	50	1.65	3	3	3	2	2	2	2	3	3	2	4	26	3	4	4	3	4	3	4	4	3	2	3	3
CEIPS Santo Domingo de Silos	Zaragoza	Zaragoza	Urban	Private	HPS	0	1		1	3	1	1	0	0	0	0	0	0	0	0	1			68	1.78	1	3	3	3	3	4	2	2	2	3	2	27	3	4	4	3	3	2	2	2	4	4	3	3
CEIPS Santo Domingo de Silos	Zaragoza	Zaragoza	Urban	Private	HPS	1	1		2	3	1	1	0	0	0	0	0	0	0	0	1	2	1	40		2	4	4	3	3	4	2	2	3	4	4	33	3	5	5	3	4	3	5	4	3	5	3	4
CEIPS Santo Domingo de Silos	Zaragoza	Zaragoza	Urban	Private	HPS	1	1		2	3	1	1	0	0	0	0	0	0	0	0	1	3	2	41	1.54	1	3	3	2	3	2	1	3	3	3	3	26	4	3	3	4	3	2	3	4	4	3	4	4
CEIPS Santo Domingo de Silos	Zaragoza	Zaragoza	Urban	Private	HPS	1	2		2	2	1	1	0	0	0	0	0	0	0	1	1	2	2	52	1.62	2	4	3	2	3	4	1	2	2	3	2	26	4	5	4	4	3	4	4	1	5	2	1	2
CEIPS Santo Domingo de Silos	Zaragoza	Zaragoza	Urban	Private	HPS	0	2		1	1	1	1	0	0	0	0	0	0	0	0	1	4	3	70	1.7	2	2	3	3	4	3	2	3	4	2	3	29	5	3	5	4	2	2	3	3	4	4	3	4
CEIPS Santo Domingo de Silos	Zaragoza	Zaragoza	Urban	Private	HPS	1	2		1	3	1	1	0	0	0	0	0	0	0	0	1	2	2	65	1.77	2	3	3	4	2	4	3	3	3	1	2	28	4	5	4	3	4	3	2	3	5	4	3	3
CEIPS Santo Domingo de Silos	Zaragoza	Zaragoza	Urban	Private	HPS	1	1		2	3	1	0	0	0	0	0	0	0	0	1	0	2	2	58	1.6	2	3	4	3	4	4	3	3	4	3	4	35	4	5	4	5	5	4	5	5	5	5	4	4
CEIPS Santo Domingo de Silos	Zaragoza	Zaragoza	Urban	Private	HPS	1	1		2	3	1	0	0	0	0	0	0	0	0	1	0	2	2	58	1.6	2	3	4	3	4	4	3	3	4	3	4	35	4	5	4	5	5	4	5	5	5	5	4	4
CEIPS Santo Domingo de Silos	Zaragoza	Zaragoza	Urban	Private	HPS	0	1		1	1	1	1	0	0	0	0	0	0	0	0	1	3	2	40	1.47	1	3	3	3	2	2	2	2	3	2	2	24	4	4	5	4	3	4	5	4	4	5	3	3
CEIPS Santo Domingo de Silos	Zaragoza	Zaragoza	Urban	Private	HPS	0	1		0		1	0	0	0	1	1	0	0	0	0	0	3	3	43	1.47	1	3	3	3	2	2	2	3	3	3	2	26	3	5	5	4	5	5	3	3	4	4	3	3
CEIPS Santo Domingo de Silos	Zaragoza	Zaragoza	Urban	Private	HPS	1	2		1	1	1	1	0	0	0	0	0	0	0	0	1	3	3	50	1.65	2	3	3	2	2	3	2	3	3	3	4	28	5	5	5	4	5	5	4	5	5	3	3	5
CEIPS Santo Domingo de Silos	Zaragoza	Zaragoza	Urban	Private	HPS	1	2		1	1	1	1	0	0	0	0	0	0	0	1	0	2	2	52	1.52	2	2	3	4	3	2	3	4	4	3	4	32	5	4	5	3	5	4	5	4	5	4	3	5
CEIPS Santo Domingo de Silos	Zaragoza	Zaragoza	Urban	Private	HPS	1	2		3		0	0	0	0	0	0	0	0	1	1	1		2		1.6	3	4	3	4	3	3	3	3	3	2	3	31	5	4	4	4	4	4	4	3	3	4	5	4
CEIPS Santo Domingo de Silos	Zaragoza	Zaragoza	Urban	Private	HPS	1	2		1	3	1	1	0	0	0	0	0	0	0	0	1	3	3	48	1.62	1	2	2	2	1	1	1	1	4	3	4	21	5	3	4	3	5	3	4	5	5	4	3	4
CEIPS Santo Domingo de Silos	Zaragoza	Zaragoza	Urban	Private	HPS	0	2		1	3	1	1	0	0	0	0	0	0	0	0	1	3	3	40	1.58	2	4	4	4	2	1	1	4	4	3	3	30	2	5	5	5	4	4	2	2	5	5	4	3
CEIPS Santo Domingo de Silos	Zaragoza	Zaragoza	Urban	Private	HPS	0	1		1	1	1	1	0	0	0	0	0	0	0	0	1	3	2	40	1.47	1	3	3	3	2	2	2	2	3	2	2	24	4	4	5	4	3	4	5	4	4	5	3	3
CEIPS Santo Domingo de Silos	Zaragoza	Zaragoza	Urban	Private	HPS	0	1		0		1	0	0	0	1	1	0	0	0	0	0	3	3	43	1.47	1	3	3	3	2	2	2	3	3	3	2	26	3	5	5	4	5	5	3	3	4	4	3	3
CEIPS Santo Domingo de Silos	Zaragoza	Zaragoza	Urban	Private	HPS	1	2		1	1	1	1	0	0	0	0	0	0	0	0	1	3	3	50	1.65	2	3	3	2	2	3	2	3	3	3	4	28	5	5	5	4	5	5	4	5	5	3	3	5
CEIPS Santo Domingo de Silos	Zaragoza	Zaragoza	Urban	Private	HPS	1	2		1	1	1	1	0	0	0	0	0	0	0	1	0	2	2	52	1.52	2	2	3	4	3	2	3	4	4	3	4	32	5	4	5	3	5	4	5	4	5	4	3	5
CEIPS Santo Domingo de Silos	Zaragoza	Zaragoza	Urban	Private	HPS	1	2		3		0	0	0	0	0	0	0	0	1	1	1		2		1.6	3	4	3	4	3	3	3	3	3	2	3	31	5	4	4	4	4	4	4	3	3	4	5	4
CEIPS Santo Domingo de Silos	Zaragoza	Zaragoza	Urban	Private	HPS	1	2		1	3	1	1	0	0	0	0	0	0	0	0	1	3	3	48	1.62	1	2	2	2	1	1	1	1	4	3	4	21	5	3	4	3	5	3	4	5	5	4	3	4
CEIPS Santo Domingo de Silos	Zaragoza	Zaragoza	Urban	Private	HPS	0	2		1	3	1	1	0	0	0	0	0	0	0	0	1	3	3	40	1.58	2	4	4	4	2	1	1	4	4	3	3	30	2	5	5	5	4	4	2	2	5	5	4	3
CEIPS Santo Domingo de Silos	Zaragoza	Zaragoza	Urban	Private	HPS	1	2		3	3	1	0	0	0	0	0	0	0	0	0	0	1	3	55	1.63	2	2	3	1	3	1	1	2	2	2	3	20	4	2	4	3	5	1	2	3	2	3	3	3
CEIPS Santo Domingo de Silos	Zaragoza	Zaragoza	Urban	Private	HPS	1	2		3	3	1	0	0	0	0	0	0	0	0	0	0	1	3	55	1.63	2	2	3	1	3	1	1	2	2	2	3	20	4	2	4	3	5	1	2	3	2	3	3	3
CEIPS Santo Domingo de Silos	Zaragoza	Zaragoza	Urban	Private	HPS	0	1		1	1	1	0	0	0	0	0	0	0	0	1	0	3	3	43	1.5	2	1	4	4	4	4	2	3	4	3	3	32	4	5	5	5	3	1	3	5	5	5	3	1
CEIPS Santo Domingo de Silos	Zaragoza	Zaragoza	Urban	Private	HPS	0	1		2	2	1	1	0	0	0	0	0	0	0	1	0	2	3	40	1.55	2	2	2	3	3	3	2	2	3	3	2	25	3	3	5	4	4	4	4	3	3	2	3	4
CEIPS Santo Domingo de Silos	Zaragoza	Zaragoza	Urban	Private	HPS	1	1		2	3	1	0	0	0	0	0	0	0	0	1	0	1	3	52	1.6	2	4	3	2	4	2	1	2	2	3	3	26	5	5	5	5	3	3	2	2	3	2	5	3
CEIPS Santo Domingo de Silos	Zaragoza	Zaragoza	Urban	Private	HPS	1	1		0		1	1	0	0	0	0	0	0	0	0	0	2	2	47	1.5	2	3	2	3	3	3	3	4	4	4	2	31	4	4	4	4	3	2	3	2	4	3	4	4
CEIPS Santo Domingo de Silos	Zaragoza	Zaragoza	Urban	Private	HPS	0	2		1	3	1	1	0	0	0	0	0	0	0	0	1	3	2	40	1.52	2	2	3	3	3	3	3	2	3	2	2	26	4	4	4	3	3	3	3	3	4	3	4	4
CEIPS Santo Domingo de Silos	Zaragoza	Zaragoza	Urban	Private	HPS	0	2		1	3	1	1	0	0	0	0	0	0	0	1	0	4	4	52	1.65	2	2	3	2	1	2	4	2	3	2	4	25	5	4	5	3	3	4	2	4	2	3	5	2
CEIPS Santo Domingo de Silos	Zaragoza	Zaragoza	Urban	Private	HPS	1	2		2	3	1	1	0	0	0	0	0	0	0	0	1	3	3	54	1.58	2	3	4	3	3	3	3	4	2	4	4	33	3	4	5	2	5	1	3	2	1	3	2	4
CEIPS Santo Domingo de Silos	Zaragoza	Zaragoza	Urban	Private	HPS	0	1		1	1	1	0	0	0	0	0	0	0	0	1	0	3	3	43	1.5	2	1	4	4	4	4	2	3	4	3	3	32	4	5	5	5	3	1	3	5	5	5	3	1
CEIPS Santo Domingo de Silos	Zaragoza	Zaragoza	Urban	Private	HPS	0	1		2	2	1	1	0	0	0	0	0	0	0	1	0	2	3	40	1.55	2	2	2	3	3	3	2	2	3	3	2	25	3	3	5	4	4	4	4	3	3	2	3	4
CEIPS Santo Domingo de Silos	Zaragoza	Zaragoza	Urban	Private	HPS	1	1		2	3	1	0	0	0	0	0	0	0	0	1	0	1	3	52	1.6	2	4	3	2	4	2	1	2	2	3	3	26	5	5	5	5	3	3	2	2	3	2	5	3
CEIPS Santo Domingo de Silos	Zaragoza	Zaragoza	Urban	Private	HPS	1	1		0		1	1	0	0	0	0	0	0	0	0	0	2	2	47	1.5	2	3	2	3	3	3	3	4	4	4	2	31	4	4	4	4	3	2	3	2	4	3	4	4
CEIPS Santo Domingo de Silos	Zaragoza	Zaragoza	Urban	Private	HPS	0	2		1	3	1	1	0	0	0	0	0	0	0	0	1	3	2	40	1.52	2	2	3	3	3	3	3	2	3	2	2	26	4	4	4	3	3	3	3	3	4	3	4	4
CEIPS Santo Domingo de Silos	Zaragoza	Zaragoza	Urban	Private	HPS	0	2		1	3	1	1	0	0	0	0	0	0	0	1	0	4	4	52	1.65	2	2	3	2	1	2	4	2	3	2	4	25	5	4	5	3	3	4	2	4	2	3	5	2
CEIPS Santo Domingo de Silos	Zaragoza	Zaragoza	Urban	Private	HPS	1	2		2	3	1	1	0	0	0	0	0	0	0	0	1	3	3	54	1.58	2	3	4	3	3	3	3	4	2	4	4	33	3	4	5	2	5	1	3	2	1	3	2	4
IES Damián Forment	Teruel	Alcorisa	Rural	Públic	No HPS	0	1		1	1	1	1	0	0	1	1	0	0	0	0	0	1	3	38	1.49	2	3	3	2	2	3	3	3	2	3	2	26	4	3	4	2	3	2	3	4	3	3	2	2
IES Damián Forment	Teruel	Alcorisa	Rural	Públic	No HPS	0	2		3	2	1	1	0	0	0	0	0	0	1	0	0	0	0	60	1.77	2	2	3	4	3	4	2	2	4	3	4	31	5	3	4	3	2	3	1	2	3	3	3	4
IES Damián Forment	Teruel	Alcorisa	Rural	Públic	No HPS	1	1		2	1	1	1	0	0	0	0	0	0	0	1	1	2	2	57	1.68	1	3	4	3	2	3	1	3	3	2	3	27	4	3	4	4	3	5	4	3	4	5	4	4
IES Damián Forment	Teruel	Alcorisa	Rural	Públic	No HPS	1	2		1	1	1	1	0	0	0	0	0	0	0	0	1	3		55	1.7	1	1	4	3	2	3	2	3	4	2	4	28	5	4	5	4	4	5	3	4	5	3	4	4
IES Damián Forment	Teruel	Alcorisa	Rural	Públic	No HPS	1	2		4	3	1	1	0	0	0	0	0	0	0	0	0	2	2	44		2	3	2	4	3	3	2	3	3	4	4	31	5	5	4	5	5	4	5	3	3	5	4	3
IES Damián Forment	Teruel	Alcorisa	Rural	Públic	No HPS	0	2		0		1	1	0	0	0	0	0	0	0	0	0	3	2	54	1.55	1	4	3	3	3	4	2	3	3	3	2	30	4	5	5	4	5	4	3	4	4	3	3	4
IES Damián Forment	Teruel	Alcorisa	Rural	Públic	No HPS	0	1		0		1	1	0	0	0	0	0	0	0	0	0	2	3	58	1.68	2	2	4	3	2	2	1	2	4	1	1	22	4	3	3	2	4	1	1	1	3	3	4	5
IES Damián Forment	Teruel	Alcorisa	Rural	Públic	No HPS	1	1		2	1	1	1	0	0	0	0	0	0	0	1	0	1	1	50	1.65	3	3	3	3	2	4	4	3	2	3	3	30	4	4	4	3	2	4	3	4	3	3	3	4
IES Damián Forment	Teruel	Alcorisa	Rural	Públic	No HPS	0	1		1	3	1	1	0	0	0	0	0	0	0	0	1	2	2	52	1.6	2	3	4	3	3	4	3	4	4	3	3	34	3	3	3	4	4	4	2	4	5	3	3	5
IES Damián Forment	Teruel	Alcorisa	Rural	Públic	No HPS	1	1		2	3	1	1	0	0	0	0	0	0	0	1	0	2	2	45	1.58	2	3	4	4	3	3	3	3	4	3	4	34	5					4	5	5	3	4	4	5
IES Damián Forment	Teruel	Alcorisa	Rural	Públic	No HPS	1	1		1	1	1	1	0	0	0	0	0	0	0	0	1	1	1	50	1.6	2	3	2	3	3	4	1	1	3	1	4	25	4	5	5	5	5	4	4	4	3	3	4	4
IES Damián Forment	Teruel	Alcorisa	Rural	Públic	No HPS	1	1		1	3	1	1	0	0	0	0	0	0	0	0	0	1	2	46	1.6	1	2	4	3	3	3	3	3	4	3	4	32	4	5	5	4	5	5	5	4	4	5	5	5
IES Damián Forment	Teruel	Alcorisa	Rural	Públic	No HPS	0	1		1	3	1	1	0	0	0	0	0	0	0	0	1	2	3	56	1.67	1	2	4	4	4	4	4	3	4	4	4	37	5	5	5	5	5	4	4	5	5	4	5	5
IES Damián Forment	Teruel	Alcorisa	Rural	Públic	No HPS	1	1		1	1	1	0	0	0	0	0	0	0	0	0	1	1	3	53	1.61	1	3	3	2	2	3	1	3	3	2	2	24	4	5	5	4	5	4	3	3	5	4	3	4
IES Damián Forment	Teruel	Alcorisa	Rural	Públic	No HPS	0	1		1	3	1	1	0	0	0	0	0	0	0	1	0	1	1	40	1.5	1	1	4	3	3	3	2	2	4	3	3	28	4	5	5	4	5	4	5	5	5	5	5	4
IES Damián Forment	Teruel	Alcorisa	Rural	Públic	No HPS	1	1		1	3	1	1	0	0	0	0	0	0	0	0	0	4	3	42	1.5	2	1	4	3	3	2	3	2	2	2	4	26	5	4	4	4	5	5	5	3	3	5	5	4
IES Damián Forment	Teruel	Alcorisa	Rural	Públic	No HPS	1	2		1	3	1	1	0	0	0	0	0	0	0	1	0	1	3	40	1.58	1	4	4	4	4	4	4	4	4	4	4	40	5	5	4	5	4	4	3	4	5	5	5	5
IES Damián Forment	Teruel	Alcorisa	Rural	Públic	No HPS	1	2		2	1	1	1	0	0	0	0	0	0	0	0	1	3	3	45	1.62	2	4	4	4	4	4	4	4	4	4	4	40	5	5	5	5	5	5	5	5	5	5	5	5
IES Damián Forment	Teruel	Alcorisa	Rural	Públic	No HPS	0	2		2	3	1	1	0	0	0	0	0	0	0	1	0	1	2	47	1.63	2	4	4	4	3	4	3	3	4	4	3	36	5	5	4	5	4	2	4	4	5	5	4	4
IES Damián Forment	Teruel	Alcorisa	Rural	Públic	No HPS	0	2		2	1	1	1	0	0	0	0	0	0	0	1	1	2	0	60	1.7	1	3	4	4	4	4	4	4	4	3	3	37	5	5	5	5	5	5	5	4	5	5	5	5
IES Damián Forment	Teruel	Alcorisa	Rural	Públic	No HPS	0	2		2	2	1	1	0	0	0	0	0	0	0	1	1	4	3	45	1.65	2	3	3	4	2	2	2	3	3	2	2	26	3	4	5	3	4	2	2	2	4	4	3	4
IES Damián Forment	Teruel	Alcorisa	Rural	Públic	No HPS	1	2		2	1	1	1	0	0	0	0	0	0	0	1	1	3	4	50	1.55	2	2	3	3	2	2	3	2	3	2	3	25	4	4	4	4	3	3	3	3	3	3	3	4
IES Damián Forment	Teruel	Alcorisa	Rural	Públic	No HPS	1	2		1	3	1	1	0	0	0	0	0	0	0	0	1	2	3	46	1.56	2	2	4	4	2	4	1	3	3	2	2	27	5	4	5	3	5	3	2	4	5	4	3	3
IES Damián Forment	Teruel	Alcorisa	Rural	Públic	No HPS	0	2		1	1	1	1	0	0	0	0	0	0	0	1	0	2	4	56	1.74	2	2	2	3	2	2	1	2	2	3	2	21	3	4	4	3	4	3	4	4	3	3	4	3
IES Fernando Lázaro Carreter	Teruel	Utrillas	Rural	Públic	HPS	1	1		1	1	1	1	0	0	0	0	0	0	0	0	1	1	1	48	1.65	3	2	3	2	3	2	2	3	4	3	2	26	5	5	4	4	5	5	4	5	3	5	3	4
IES Fernando Lázaro Carreter	Teruel	Utrillas	Rural	Públic	HPS	1	2		1	3	1	1	0	0	0	0	0	0	0	0	1	2	2	60	1.65	2	2	2	3	4	3	4	3	3	2	2	28	5	5	4	3	3	4	3	3	5	4	3	4
IES Fernando Lázaro Carreter	Teruel	Utrillas	Rural	Públic	HPS	0	2		1	3	1	1	0	0	0	0	0	0	0	0	1	4	4	70	1.7	2	3	4	2	4	4	2	3	4	3	3	32	4	5	5	4	4	3	4	5	5	5	4	4
IES Fernando Lázaro Carreter	Teruel	Utrillas	Rural	Públic	HPS	0	2		3	2	1	1	0	0	0	0	0	0	0	0	1	1	3	60	1.67	2	4	4	3	4	4	4	3	4	4	3	37	5	5	5	4	5	5	5	5	4	5	5	5
IES Fernando Lázaro Carreter	Teruel	Utrillas	Rural	Públic	HPS	0	1		1	3	1	0	0	1	0	0	0	0	0	1	0	2	1	39	1.59	1	3	4	4	2	3	3	3	4	2	3	31	3	2	4	2	4	1	2	3	2	1	4	1
IES Fernando Lázaro Carreter	Teruel	Utrillas	Rural	Públic	HPS	1	1		1	3	1	1	0	0	0	0	0	0	0	0	1	2	2	45	1.69	1	2	3	2	2	2	2	2	2	2	3	22	4	3	4	3	5	3	4	3	3	3	3	4
IES Fernando Lázaro Carreter	Teruel	Utrillas	Rural	Públic	HPS	1	1		1	3	1	1	0	0	0	0	0	0	0	0	1	2	2	44		2	2	4	2	2	2	1	1	3	2	2	21	3	4	4	3	4	5	5	2	2	3	3	2
IES Fernando Lázaro Carreter	Teruel	Utrillas	Rural	Públic	HPS	0	2		1	3	1	1	0	0	0	0	0	0	0	1	0	4	3	55	1.57	3	3	3	3	3	4	3	3	3	4	3	32	4	3	4	4	5	4	4	3	5			4
IES Fernando Lázaro Carreter	Teruel	Utrillas	Rural	Públic	HPS	1	2		2	2	1	1	0	0	0	0	0	0	0	1	0	0	0		1.6	2	3	4	3	3	4	3	3	4	3	2	32	5	5	4	5	5	4	5	4	5	4	5	4
IES Fernando Lázaro Carreter	Teruel	Utrillas	Rural	Públic	HPS	0	1		1	1	1	1	0	0	0	0	0	0	0	0	1	4	2	34	1.53	3	4	4	3	4	3	4	4	4	2	4	36	5	5	5	5	5	4	2	5	5	2	5	5
IES Fernando Lázaro Carreter	Teruel	Utrillas	Rural	Públic	HPS	1	1		1	3	1	0	0	0	0	0	0	0	0	1	0	4	4	38	1.55	2	3	3	3	3	4	4	3	3	4	3	33	4	3	4	3	4	4	5	3	4	4	3	3
IES Fernando Lázaro Carreter	Teruel	Utrillas	Rural	Públic	HPS	0	1		1	3	1	1	0	0	0	0	0	0	0	0	1	2	2	50	1.65	2	3	4	4	3	4	2	1	4	4	2	31	4	3	2	5	2	3	5	3	5	5	5	5
IES Fernando Lázaro Carreter	Teruel	Utrillas	Rural	Públic	HPS	1	1		3	1	1	1	0	0	1	0	0	0	0	1	1	2	2	53	1.67	1	4	4	4	4	4	4	4	4	4	4	40	5	4	5	1	5	3	3	1	5	3	5	5
IES Fernando Lázaro Carreter	Teruel	Utrillas	Rural	Públic	HPS	1	2		1	3	0	0	0	0	1	1	0	0	0	0	0	1	1	62	1.53	2	3	4	2	4	3	4	4	4	2	2	32	5	5	4	3	5	5	4	5	4	5	4	4
IES Fernando Lázaro Carreter	Teruel	Utrillas	Rural	Públic	HPS	0	1		2	2	1	1	0	0	0	0	0	0	0	1	0	2	4	43	1.6	2	3	4	1	3	4	3	3	4	3	3	31	3	4	4	3	2	2	2	2	3	2	3	3
IES Fernando Lázaro Carreter	Teruel	Utrillas	Rural	Públic	HPS	0	1		1	1	1	1	0	0	0	0	0	0	0	1	0	2	2	40	1.45	1	2	3	2	2	3	2	2	3	3	2	24	3	5	4	3	4	4	4	2	4	4	3	4
IES Fernando Lázaro Carreter	Teruel	Utrillas	Rural	Públic	HPS	0	1		1	1	1	1	0	0	0	0	0	0	0	0	1	2	4	41	1.57	1	3	2	2	2	3	2	2	2	2	2	22	3	4	5	2	3	4	4	2	2	3	3	3
IES Fernando Lázaro Carreter	Teruel	Utrillas	Rural	Públic	HPS	0	1		1	3	1	1	0	0	0	0	0	0	0	0	0		2	37	1.53	2	3	4	4	3	4	1	3	4	3	2	31	3	3	4	4	4	5	3	2	5	5	3	3
IES Fernando Lázaro Carreter	Teruel	Utrillas	Rural	Públic	HPS	1	1		1	1	1	1	0	0	0	0	0	0	0	1	0	1	2	45	1.65	2	2	4	3	2	2	1	2	4	2	3	25	3	4	4	3	2	3	1	3	5	4	2	2
IES Fernando Lázaro Carreter	Teruel	Utrillas	Rural	Públic	HPS	1	1		0		1	1	0	0	0	0	0	0	0	0	0	4	2	60	1.66	1	4	4	4	3	3	3	4	4	4	4	37	5	5	4	5	4	3	3	3	3	4	5	5
IES Fernando Lázaro Carreter	Teruel	Utrillas	Rural	Públic	HPS	1	1		1	3	1	1	0	0	0	0	0	0	0	1	0	2	2	40	1.6	1	1	4	3	3	3	2	2	4	3	3	28	5	5	4	5	5	5	5	5	5	5	2	4
IES Fernando Lázaro Carreter	Teruel	Utrillas	Rural	Públic	HPS	1	2		1	1	1	1	0	0	0	0	0	0	0	0	1	2	3	50	1.58	2	2	4	4	3	3	2	3	4	2	2	29	4	5	4	3	3	3	2	3	4	5	4	4
IES Fernando Lázaro Carreter	Teruel	Utrillas	Rural	Públic	HPS	1	2		1	3	1	1	0	0	0	0	0	0	0	1	0	2	2	50	1.65	1	1	4	4	4	4	4	3	4	3	4	35	5	4	5	5	5	5	5	4	5	4	4	5
IES Fernando Lázaro Carreter	Teruel	Utrillas	Rural	Públic	HPS	0	2		1	1	1	1	0	0	0	0	0	0	0	1	0	4	4	42	1.5	1	3	4	3	4	4	4	4	3	4	3	36	5	4	4	4	5	5	4	4	5	5	4	5
IES Fernando Lázaro Carreter	Teruel	Utrillas	Rural	Públic	HPS	1	2		2	3	1	1	0	0	0	0	0	0	0	1	0	1	1			3	3	4	4	3	3	2	4	4	4	3	34	5	4	5	3	5	5	3	4	5	5	4	3
IES Fernando Lázaro Carreter	Teruel	Utrillas	Rural	Públic	HPS	1	2		1	1	1	1	0	0	0	0	0	0	0	1	0	2	2	53	1.6	2	4	3	2	1	4	1	2	4	4	4	29	4	5	4	5	5	4	4	4	5	3	3	5
IES Fernando Lázaro Carreter	Teruel	Utrillas	Rural	Públic	HPS	1	2		4	1	1	1	0	0	0	0	0	0	0	1	1	2	2	51	1.52	2	4	4	3	3	3	4	4	4	4	3	36	5	4	5	5	5	5	3	5	4	5	4	5
IES Fernando Lázaro Carreter	Teruel	Utrillas	Rural	Públic	HPS	1	2		1	3	1	1	0	0	0	0	0	0	0	1	0	2	2	58	1.67	2	3	3	3	3	3	3	2	3	2	2	27	4	4	4	4	3	3	4	2	3	4	4	4
IES Fernando Lázaro Carreter	Teruel	Utrillas	Rural	Públic	HPS	0	1		4	2	1	1	0	0	0	0	0	0	0	1	0	0	0	58	1.68	2	3	4	2	2	3	3	2	3	2	3	27		3	4	3	3	4	4	3	5	5	3	3
IES Fernando Lázaro Carreter	Teruel	Utrillas	Rural	Públic	HPS	0	1		0		1	1	0	0	0	0	0	0	0	0	0	1	1	58	1.6	2	1	4	4	3	2	3	3	4	3	4	31		5	3	2	4	5	3	1	5	4	3	3
IES Fernando Lázaro Carreter	Teruel	Utrillas	Rural	Públic	HPS	0	2		1	1	1	1	0	0	0	0	0	0	0	0	0	2	2	46	1.6	1	1	4	4	4	4	3	3	4	4	4	35	4	1	4	4	5	5	2	4	5	5	5	4
IES Fernando Lázaro Carreter	Teruel	Utrillas	Rural	Públic	HPS	0	2		2	2	1	0	0	0	0	0	0	0	0	1	0	2	2	80	1.7	1	1	3	3	4	4	4	4	4	3	3	33	5	5	5	4	3	3	4	3	5	4	4	4
IES Fernando Lázaro Carreter	Teruel	Utrillas	Rural	Públic	HPS	0	2		1	1	1	1	0	0	0	0	0	0	0	0	1	3	2			2	3	3	3	3	3	4	3	3	3	4	32	5	5	5	5	5	4	4	5	4	4	4	4
IES Fernando Lázaro Carreter	Teruel	Utrillas	Rural	Públic	HPS	1	2		3	1	1	1	0	0	0	0	0	0	0	0	1	2	0		1.64	2	3	3	4	4	3	2	3	4	3	3	32	4	4	5	5	5	5	3	1	3	5	4	5
IES Fernando Lázaro Carreter	Teruel	Utrillas	Rural	Públic	HPS	0	1		3	3	1	1	0	0	1	0	0	0	0	0	1	1	3	48	1.53	1	4	3	3	4	4	1	4	1	4	2	30	5	5	5	3	2	3	1	1	1	4	2	3
IES Fernando Lázaro Carreter	Teruel	Utrillas	Rural	Públic	HPS	0	1		0		1	1	0	0	0	0	0	0	0	0	0	2	2	35	1.6	1	4	4	2	2	3	1	2	4	3	4	29	3	5	2	3	4	3	5	2	1	3	1	4
IES Fernando Lázaro Carreter	Teruel	Utrillas	Rural	Públic	HPS	0	2		1	3	1	1	0	0	0	0	0	0	0	0	0	2	2	55	1.7	2	2	2	2	3	3	2	2	3	3	2	24	5	3	4	3	2	2	2	1	2	3	2	3
IES Fernando Lázaro Carreter	Teruel	Utrillas	Rural	Públic	HPS	0	2		2	2	1	1	0	0	0	0	0	0	0	1	0	0	1	59	1.51	2	4	3	3	2	2	3	3	4	3	4	31	4	3	3	3	3	5	4	5	5	3	3	3
IES Fernando Lázaro Carreter	Teruel	Utrillas	Rural	Públic	HPS	0	1		0		1	1	0	0	0	0	0	0	0	0	0	2	2	55	1.8	2	3	2	1	2	3	2	2	2	2	2	21	4	4	5	2	5	5	4	3	3	4	5	4
IES Fernando Lázaro Carreter	Teruel	Utrillas	Rural	Públic	HPS	0	2		1	1	1	1	0	0	0	0	0	0	0	1	0	3	3	80	1.7	2	3	4	4	2	3	4	3	3	4	3	33	5	4	5	4	4	5	3	5	5	4	4	4
IES Fernando Lázaro Carreter	Teruel	Utrillas	Rural	Públic	HPS	0	2		4	2	1	1	0	0	0	0	0	0	0	0	0	0	2	60	1.78	1	1	4	3	4	3	4	3	4	4	4	34	5	5	5	5	5	3	2	5	4	4	2	5
IES Fernando Lázaro Carreter	Teruel	Utrillas	Rural	Públic	HPS	0	2		2	1	1	0	0	0	0	0	0	0	0	1	1	1	3	60	1.78	2	3	3	3	3	4	4	4	4	4	4	36	5	4	4	5	5	5	4	5	4	5	4	4
IES Fernando Lázaro Carreter	Teruel	Utrillas	Rural	Públic	HPS	0	2		1	3	1	1	0	0	0	0	0	0	0	1	0	0	0	60	1.7	4	2	2	1	1	4	4	4	3	4	4	29	2	3	3	4	1	3	4	1	1	3	4	5
IES Fernando Lázaro Carreter	Teruel	Utrillas	Rural	Públic	HPS	1	1		1	3	1	1	0	0	0	0	0	0	0	0	1	3	4	48	1.67	2	2	3	3	3	2	2	2	3	4	2	26	3	4	4	3	5	4	3	2	5	3	2	3
IES Francisco Grande Covián	Zaragoza	Zaragoza	Urban	Públic	HPS	0	1		4	1	1	1	0	0	0	0	0	0	0	1	1	1	3	50	1.65	2	2	3	4	3	3	3	2	4	2	2	28	4	3	5	3	4		3	3	2	3	4	4
IES Francisco Grande Covián	Zaragoza	Zaragoza	Urban	Públic	HPS	0	2		1	3	1	1	0	0	0	0	0	0	0	0	1	2	4	35		1	4	2			4	4	4	4	2	4		5	5	5	5		5	5	5	5	1		5
IES Francisco Grande Covián	Zaragoza	Zaragoza	Urban	Públic	HPS	0	1		1	3	1	1	0	0	0	0	0	0	0	0	1	2	2	60	1.75	2	3	4	2	4	4	3	3	4	4	3	34	3	5	5	3		4	3	1	2	5	3	3
IES Francisco Grande Covián	Zaragoza	Zaragoza	Urban	Públic	HPS	1	1		1	1	1	1	0	0	0	0	0	0	0	0	1	2	2	43	1.54	2	3	4	4	2	3	2	3	4	3	3	31	4	3	4	3	4	5	3	5	2	3	4
IES Francisco Grande Covián	Zaragoza	Zaragoza	Urban	Públic	HPS	0	1		1	1	1	1	0	0	0	0	0	0	0	1	0	3	4	40	1.6	1	4	3	3	3	4	2	4	4	4	4	35	4	4	5	4	5	5	5	5	3	5	5	5
IES Francisco Grande Covián	Zaragoza	Zaragoza	Urban	Públic	HPS	1	1		1	3	0	1	1	0	0	0	0	0	0	1	0	2	3		1.59		3	4	3	3	3	4	3	4	2	2	31	5	5	5	4	5	4	5	5	3	4	2	3
IES Francisco Grande Covián	Zaragoza	Zaragoza	Urban	Públic	HPS	1	1		0				0	1	0	0	0	0	0			3	2	60	1.58	2	2	2	2	1	2	1	2	2	3	3	20	4	5	5	5	5	3	4	3	3	3	4	4
IES Francisco Grande Covián	Zaragoza	Zaragoza	Urban	Públic	HPS	0	1		1	1	1	0	0	0	0	0	0	0	0			3	3	60	1.56	2	2	4	3	3	3	3	2	3	2	4	29	5	5	4	4	5	4	5	4	4	3	3	4
IES Francisco Grande Covián	Zaragoza	Zaragoza	Urban	Públic	HPS	1	1		2	3	1	1	0	0	0	0	0	0	0	1	0	2	2		1.68	2	2	2	2	3	2	3	2	3	3	2	24	4	3	4	3	5	5	4	4	4	3	3	3
IES Francisco Grande Covián	Zaragoza	Zaragoza	Urban	Públic	HPS	1	1		0		1	1	0	0	0	0	0	0	0			2	3	52	1.62	2	1	2	2	3	3	1	1	3	3	2	21	4	5	4	4	5	5	4	5	3	4	3	4
IES Francisco Grande Covián	Zaragoza	Zaragoza	Urban	Públic	HPS	0	1		1	1	1	1	0	0	0	0	0	0	0	0	1	3	4	50	1.41	2	4	4	3	4	4	4	4	3	2	4	36	5	5	5	5	3	2	5	5	5	5	4	5
IES Francisco Grande Covián	Zaragoza	Zaragoza	Urban	Públic	HPS	0	1		2	3	1	1	0	1	0	0	0	0	0	1	0		3	51	1.54	1	4	4	3	3	2	2	3	4	2	3	30	3	5	4	4	3	4	5	3	5	4	3	5
IES Francisco Grande Covián	Zaragoza	Zaragoza	Urban	Públic	HPS	1	2		0		1	0	0	0	0	0	0	0	0	0	0	1	1	59	1.51	2	2	2	2	3	3	3	3	3	2	2	25	4	3	3	5	3	5	4	3	5	4	4	3
IES Francisco Grande Covián	Zaragoza	Zaragoza	Urban	Públic	HPS	0	2		1	1	1	1	0	0	0	0	0	0	0	0	1	2	4	46	1.67	1	1	2	2	3	3	4	3	2	3	4	27	2	4	4	5	2	3	2	1	1	3	2	1
IES Francisco Grande Covián	Zaragoza	Zaragoza	Urban	Públic	HPS	1	2		1	1	1	1	0	0	0	0	0	0	0			2	4	48	1.53	2	2	2		2	2	1	1	3	2	1		4	2	2	3	3	1	1	1	1	2	2	3
IES Francisco Grande Covián	Zaragoza	Zaragoza	Urban	Públic	HPS	1	1		1	1	1	1	0	0	0	0	0	0	0	1	0	1	2	57	1.7	2	4	4	3	3	3	4	3	3	3	3	33	2	5	5	4	2	4	5	2	2	4	4	4
IES Francisco Grande Covián	Zaragoza	Zaragoza	Urban	Públic	HPS	0	1		1	3	1	0	0	0	0	0	0	0	0	1	0	3	4	57	1.6	2	2	3	3	2	2	2	2	3	2	2	23	3	4	3	4	4	4	4	3	3	3	4	3
IES Francisco Grande Covián	Zaragoza	Zaragoza	Urban	Públic	HPS	0	1		2	1	1	0	0	1	1	1	0	0	0							1	2	1	4	2	4	1	3	2	4	2	25	5	3	5	3	5	2	5	5	3	1	3	5
IES Francisco Grande Covián	Zaragoza	Zaragoza	Urban	Públic	HPS	0	1		0		1	1	0	0	1	0	0	0	0			2	2	80	1.75	2	3	4	4	2	3	4	3	2	3	4	32	4	5	5	1	5	5	3	1	5	5	1	3
IES Francisco Grande Covián	Zaragoza	Zaragoza	Urban	Públic	HPS	1	1		1	3	1	0	0	0	0	0	0	0	0	1	0	4	2	45	1.52	2	2	4	3	3	4	3	4	4	4	4	35	4	5	4	3	1	5	4	2	1	4	3	4
IES Francisco Grande Covián	Zaragoza	Zaragoza	Urban	Públic	HPS	1	1		1	1	1	1	0	0	0	0	0	0	0	1	0	2	2	67	1.75	2	3	4	3	3	3	2	3	3	3	3	30	4	4	4	4	5	3	2	3	5	5	2	4
IES Francisco Grande Covián	Zaragoza	Zaragoza	Urban	Públic	HPS	1	2		3	2	1	1	0	0	0	0	0	0	0	1	1	3	1		1.69	2	2	3	2	2	2	3	2	3	2	3	24	5	4	4	4	4	3	3	2	3	3	4	4
IES Francisco Grande Covián	Zaragoza	Zaragoza	Urban	Públic	HPS	1	2		2	3	1	0	0	0	0	0	0	0	0	1	1	4	4	65	1.65	2	3	4	3	3	3	2	3	4	3	4	32	5	5	4	5	4	4	3	3	3	2	3	4
IES Francisco Grande Covián	Zaragoza	Zaragoza	Urban	Públic	HPS	0	1		0				0	0	0	0	0	0	0					50	1.7	2
IES Francisco Grande Covián	Zaragoza	Zaragoza	Urban	Públic	HPS	1	2		1	1	1	0	0	0	0	0	0	0	0	0	1		2	48	1.71	1	2	4	3	4	4	4	4	4	4	4	37	4	4	4	5	2	5	3	5	3	4	4
IES Francisco Grande Covián	Zaragoza	Zaragoza	Urban	Públic	HPS	1	2		1	2	1	0	0	0	0	0	0	0	0	1	0		4			2	4	4		3	4	3	3	4	3	2			3	4	3	2	2	3	2	4	2	3	4
IES Francisco Grande Covián	Zaragoza	Zaragoza	Urban	Públic	HPS	1	2		1	1	1	1	0	0	0	0	0	0	0	1	0	3	3	52	1.58	2	3	4	4	3	4	2	3	4	3	3	33	5	4	5	4	5	5	5	4	3	5	3	3
IES Francisco Grande Covián	Zaragoza	Zaragoza	Urban	Públic	HPS	1	1		1	1	1	1	0	0	0	0	0	0	0	1	0	2	3	46	1.5	2	2	4	4	3	3	4	3	4	4	4	35	4	5	5	5	5	5	4	3	5	5	4	4
IES Francisco Grande Covián	Zaragoza	Zaragoza	Urban	Públic	HPS	0	1		1	1	0	0	0	0	1	0	0	0	0			1	4	48	1.52	2	2	4	3	4	4	3	3	4	3	3	33	4	5	5	5	5	5	2	4	5	5	5	5
IES Francisco Grande Covián	Zaragoza	Zaragoza	Urban	Públic	HPS	0	1		1	1	1	1	0	0	0	0	0	0	0			4	2	63	1.67	2	3	4	3	3	4	3	4	4	3	4	35	4	5	5	5	3	3	3	4	3	4	3	5
IES Francisco Grande Covián	Zaragoza	Zaragoza	Urban	Públic	HPS	1	1		1	3	1	0	0	0	0	0	0	0	0	0	1	3	4	55	1.68	2	3	4	3	3	3	3	4	4	3	4	34	5	4	5	5	5	5	4	4	4	4	4	5
IES Francisco Grande Covián	Zaragoza	Zaragoza	Urban	Públic	HPS	1	1		2	3	1	1	0	0	0	0	0	0	0	1	0	2	2	62	1.6	2	3	4	3	3	3	4	3	4	3	4	34	5	5	5	5	5	4	3	5	4	4	3	4
IES Francisco Grande Covián	Zaragoza	Zaragoza	Urban	Públic	HPS	0	1		3	2	1	1	0	0	0	0	0	0	0	1	1	1	3	42		2	3	4	3	3	2	4	2	3	4	3	31	5	3	4	5	5	4	3	2	5	2	4	4
IES Francisco Grande Covián	Zaragoza	Zaragoza	Urban	Públic	HPS	1	1		3	1	1	0	0	0	0	0	0	0	0	1	0		3	58	1.7	2	1	2	2	3	2	1	1	2	2	2	18	4	5	4	4	5	4	3	5	2	4	3	4
IES Francisco Grande Covián	Zaragoza	Zaragoza	Urban	Públic	HPS	0	1		0		1	1	0	0	0	0	0	0	0			3	2	40	1.53	2	3	4	4	3	3	3	4	4	4	2	34	4	4	4	5	5	4	4	4	5	5	4	5
IES Francisco Grande Covián	Zaragoza	Zaragoza	Urban	Públic	HPS	1	1		2	3	1	1	0	0	1	0	0	0	0	0	1	1	2	70	1.65	1	3	1	2	3	2	2	2	3	2	3	23	5	5	3	4	5	4	3	4	4	3	5	4
IES Francisco Grande Covián	Zaragoza	Zaragoza	Urban	Públic	HPS	0	1		1	1	1	1	0	0	0	0	0	0	0	1	0	3	4	42	1.55	2	3	4	4	3	3	2	3	4	4	2	32	4	5	4	5	5	5	5	3	4	4	5	5
IES Francisco Grande Covián	Zaragoza	Zaragoza	Urban	Públic	HPS	1	2		0		1	1	0	0	0	0	0	0	0			3	3	52	1.55	1	3	3	4	3	2	2	2	3	1	2	25	5	5	5	4	4	4	3	3	4	2	3	4
IES Francisco Grande Covián	Zaragoza	Zaragoza	Urban	Públic	HPS	1	2		0		0	1	0	0	0	0	0	0	0	0	0	2		55	1.62	2	2	3	2	2	3	1	2	2	2	3	22	4	4	4	5	3	5	4	3	3	4	3	3
IES Francisco Grande Covián	Zaragoza	Zaragoza	Urban	Públic	HPS	1	2		2	2	1	0	0	1	0	0	0	0	0	1	1	4	4	70	1.73	2	3	2	2	1	4	2	1	3	1	2	21	4	5	5	2	4	4	5	5	4	3	2	5
IES Francisco Grande Covián	Zaragoza	Zaragoza	Urban	Públic	HPS	0	2		1	3	1	1	0	0	0	0	0	0	0	0	1	4	4	60	1.75	1	3	3	4	4	4	3	4	4	3	3	35	5	5	5	5	2	4	2	2	4	5	5	5
IES Francisco Grande Covián	Zaragoza	Zaragoza	Urban	Públic	HPS	1	2		1	1	1	1	0	0	0	0	0	0	0	1	0	3	4	57	1.65	2	3	4	3	3	4	3	2	3	3	4	32	4	5	5	4	4	5	4	4	4	3	5	4
IES Francisco Grande Covián	Zaragoza	Zaragoza	Urban	Públic	HPS	1	2		2	1	1	1	0	0	0	0	0	0	0	1	1	4	4	45	1.57	1	2	4	3	3	3	3	4	4	3	3	32	4	5	4	5	5	4	3	3	4	4	3	4
IES Francisco Grande Covián	Zaragoza	Zaragoza	Urban	Públic	HPS	1	1		1	1	1	1	0	0	0	0	0	0	0	0	1			61	1.67	3	3	2	1	2	1	1	2	1	3	2	18	4	5	4	3	4	2	1	1	1	1	2	3
IES Francisco Grande Covián	Zaragoza	Zaragoza	Urban	Públic	HPS	1	1		3	2	1	1	0	0	0	0	0	0	0			2	4	39	1.58	2	2	4	3	2	1	3	2	4	1	3	25	4	5	5	4	4	5	3	1	5	2	2	3
IES Francisco Grande Covián	Zaragoza	Zaragoza	Urban	Públic	HPS	1	1		1	1	1	1	0	0	0	0	0	0	0	0	1	3	4	55	1.65	2	3	4	4	3	2	3	2	4	2	2	29	3	4	3	3	4	4	3	2	3	4	2	3
IES Francisco Grande Covián	Zaragoza	Zaragoza	Urban	Públic	HPS	1	1		0		1	1	0	0	0	0	0	0	0					85	1.54	3	3	3	2	1	2	1	2	3	1	1	19	5	5	4	2	4	1	3	1	1	2	3	4
IES Francisco Grande Covián	Zaragoza	Zaragoza	Urban	Públic	HPS	0	1		1		1	1	0	0	0	0	0	0	0	0	1					1	3	4	3	3	2	3	4	3	4	2	31	4	4	4	4	2	4	2	2	4	4	3	5
IES Francisco Grande Covián	Zaragoza	Zaragoza	Urban	Públic	HPS	0	1		0		1	1	0	0	0	0	0	0	0			3	3		1.69	2	2	3	3	2	1	2	2	3	3	3	24	3	3	2	4	5	3	1	3	5	3	4	2
IES Francisco Grande Covián	Zaragoza	Zaragoza	Urban	Públic	HPS	1	1		1	3	1	0	0	0	0	0	0	0	0	0	1	4	4	74	1.65	3	3	2	2	1	1	1	2	2	1	1	16	4	5	4	5	4	5	1	4	3	2	5	3
IES Francisco Grande Covián	Zaragoza	Zaragoza	Urban	Públic	HPS	1	2		1	3	1	1	0	0	0	0	0	0	0	0	1	2	2		1.57	2	2	2	2	2	2	3	2	3	3	3	24	4	4	5	3	3	2	3	3	2	1	3	3
IES Francisco Grande Covián	Zaragoza	Zaragoza	Urban	Públic	HPS	1	2		1	3	1	0	0	1	0	0	0	0	0	0	0	2	2	60	1.72	3	2	3	1	2	2	1	2	3	2	2	20	3	4	4	3	2	1	3	5	4	2	2	3
IES Francisco Grande Covián	Zaragoza	Zaragoza	Urban	Públic	HPS	1	2		2	2	1	1	0	0	0	0	0	0	0	1	1	3	2	58	1.58	1	4	4	3	3	3	2	4	4	3	4	34	3	5	4	3	2	4	3	2	4	4	4	3
IES Francisco Grande Covián	Zaragoza	Zaragoza	Urban	Públic	HPS	1	2		1	1	1	1	0	0	0	0	0	0	0	1	0	3		65	1.65	3	3	4	3	3	3	3	3	4	3	3	32	3	4	3	4	3	3	3	3	3	3	3	3
IES Francisco Grande Covián	Zaragoza	Zaragoza	Urban	Públic	HPS	1	1		2	2	1	1	0	0	0	0	0	0	0	1	1	2	2	58	1.62	2	3	4	3	3	3	2	3	4		3		4	5	4	4	5	4	3	4	4		5	4
IES Francisco Grande Covián	Zaragoza	Zaragoza	Urban	Públic	HPS	1	1		1	1	1	1	0	0	0	0	0	0	0	0	1	3	2	61	1.72	3	3	3	4	4	3	2	2	4	3	3	31	5	5	4			2	2	3	2	2	3	4
IES Francisco Grande Covián	Zaragoza	Zaragoza	Urban	Públic	HPS	1	1		0		1	0	0	0	0	0	0	0	0			3	4	50	1.62	2	3	3	2	3	3	3	3	4	2			5	4	4	4	5	3	4	4		4	4	4
IES Francisco Grande Covián	Zaragoza	Zaragoza	Urban	Públic	HPS	1	1		1	1	1	0	0	0	0	0	0	0	1	0	1	4	2	57	1.63	2	3	4	3	2	3	3	3	4	3	2	30	5	4	4	5	5	3	2	4	3	3	4	4
IES Francisco Grande Covián	Zaragoza	Zaragoza	Urban	Públic	HPS	0	1		0		1	0	0	0	0	1	0	0	0	0	0	2	3	45	1.5	1	3	3	4	3	4	3	2	3	3	4	32	5	4	5	5	4	5	3	2	5	5	4	5
IES Francisco Grande Covián	Zaragoza	Zaragoza	Urban	Públic	HPS	1	1		1	1	1	1	0	0	0	0	0	0	0	1	0	4	4	35	1.55	1	2	4	4	3	3	3	4	4	4	3	34	5	5	4	5	5	5	2	5	5	5	5	5
IES Francisco Grande Covián	Zaragoza	Zaragoza	Urban	Públic	HPS	0	1		2	3	1	1	0	0	1	1	0	0	0	1	0	3	4	38	1.5	1	3	4	3	4	3	3	3	4	4	4	35	4	5	5	4	4	5	4	3	5	4	4	5
IES Francisco Grande Covián	Zaragoza	Zaragoza	Urban	Públic	HPS	1	1		1	1	1	0	0	1	0	0	0	0	0			2	1	58	1.62	3	4	3	4	3	4	4	4	3	2	2	33	5	4	5	3	5	2	4	5	1	4	4	3
IES Francisco Grande Covián	Zaragoza	Zaragoza	Urban	Públic	HPS	1	1		4	1	1	1	0	0	0	0	0	0	0	1	0	3	3	56	1.68	1	3	4	3	3	4	2	4	4	3	2	32	4	5	4	3	2	4	4	3	4	5	5	4
IES Francisco Grande Covián	Zaragoza	Zaragoza	Urban	Públic	HPS	1	1		1	1	1	1	0	0	0	0	0	0	0	1	0	4	4	42	1.5	1	3	4	4	4	4	3	4	4	3	3	36	5	5	4	4	5	4	5	4	5	4	5	5
IES Francisco Grande Covián	Zaragoza	Zaragoza	Urban	Públic	HPS	1	1		0		1	0	0	1	0	0	0	0	0			3	4	39	1.6	1	4	4	4	4	4	4	4	4	4	4	40	5	5	5	5	5	2	5	3	3	3	4	5
IES Francisco Grande Covián	Zaragoza	Zaragoza	Urban	Públic	HPS	0	1		1	1	1	1	0	0	0	0	0	0	0	1	0	3	3	46	1.54	1	3	4	3	3	4	4	3	4	4	4	36	4	5	5	4	4	3	2	2	2	4	4	5
IES Francisco Grande Covián	Zaragoza	Zaragoza	Urban	Públic	HPS	0	1		2	3	1	1	0	0	0	0	0	0	0	1	0	4	4	47	1.63	2	3	4	4	3	3	2	2	4	3	3	31	5	5	5	4	5	5	4	5	3	3	2	5
IES Francisco Grande Covián	Zaragoza	Zaragoza	Urban	Públic	HPS	1	1		1	3	1	1	0	0	0	0	0	0	0	0	1	2	3	67	1.65	2	3	4	3	3	2	2	2	4	4	2	29	5	5	5	3	4	5	4	3	4	2	3	3
IES Francisco Grande Covián	Zaragoza	Zaragoza	Urban	Públic	HPS	1	1		1	1	1	1	0	0	0	0	0	0	0	0	1	4	3	40	1.6	1	2	4	4	3	4	3	3	4	4	4	35	5	5	5	4	5	5	5	5	5	5	4	4
IES Francisco Grande Covián	Zaragoza	Zaragoza	Urban	Públic	HPS	1	1		1	1	1	0	0	0	0	0	0	0	0	1	0	1	4	38	1.54	2	3	3	4	2	3	2	2	4	3	2	28	5	4	5	5	5	4	2	3	5	5	4	5
IES Francisco Grande Covián	Zaragoza	Zaragoza	Urban	Públic	HPS	1	1		0		1	1	0	0	0	0	0	0	0			3	4	45	1.55	2	3	4	3	2	3	2	3	4	3	3	30	5	4	4	4	5	4	5	5	4	4	4	4
IES Francisco Grande Covián	Zaragoza	Zaragoza	Urban	Públic	HPS	1	1		2	1	1	1	0	0	0	0	0	0	0	1	0	4	4	80	1.65	2	3	4	3	3	4	3	3	4	3			5	4	4	4	5	3	4	4	4	3	4	5
IES Francisco Grande Covián	Zaragoza	Zaragoza	Urban	Públic	HPS	0	1		1	1	1	1	0	0	0	0	0	0	0	0	1	2	0	48	1.65	1	2	4	2	3	2	2	4	4	3	2	28	4	5	5	5	5	5	5	5	5	5	3	4
IES Francisco Grande Covián	Zaragoza	Zaragoza	Urban	Públic	HPS	1	1		0		1	1	0	0	0	0	0	0	0			3	4	56	1.61	2	3	4	4	3	3	3	3	4	4	4	35	5	5	5	3	4	3	5	4	5	5	4	4
IES Francisco Grande Covián	Zaragoza	Zaragoza	Urban	Públic	HPS	1	1		1	1	1	1	0	0	0	0	0	0	0	1	0	3	4	35	1.46	1	4	4	4	4	4	4	4	4	4	4	40	5	5	5	5	5	5	5	5	5	5	5	5
IES Francisco Grande Covián	Zaragoza	Zaragoza	Urban	Públic	HPS	1	1		1	3	1	1	0	0	0	0	0	0	0	1	0	2	4	43	1.65	1	1	3	4	4	4	3	4	3	3	4	33	5	5	4	4	4	4	4	4	5	5	4	5
IES Francisco Grande Covián	Zaragoza	Zaragoza	Urban	Públic	HPS	1	1		3	2	1	0	0	0	0	0	0	0	0	1	0	3	3	42	1.6	1	4	3	4	4	3	3	4	3	4	4	36	4	4	5	3	4	3	3	5	4	3	4	4
IES Francisco Grande Covián	Zaragoza	Zaragoza	Urban	Públic	HPS	0	1		1	3	1	1	0	0	0	0	0	0	0	1	0	4	4	35	1.45	1	2	4	3	3	3	3	3	4	3	3	31	4	4	4	5	5	3	5	4	5	3	4	5
IES Francisco Grande Covián	Zaragoza	Zaragoza	Urban	Públic	HPS	0	1		1	3	1	1	0	0	0	0	0	0	0	1	0	3	4	63	1.74	1	2	4	3	3	3	3	4	4	3	3	32	4	4	3	5	5	4	2	3	5	4	4	4
IES Francisco Grande Covián	Zaragoza	Zaragoza	Urban	Públic	HPS	0	2		3	2	1	1	0	0	0	0	0	0	0	1	1	2	1	63	1.72	1	2	4	4	1	4	2	4	4	4	3	32	5	4	5	4	5	5	5	3	5	4	5	4
IES Francisco Grande Covián	Zaragoza	Zaragoza	Urban	Públic	HPS	0	2		1	1	1	1	0	0	0	0	0	0	0	1	0	3	3	50	1.62	1	3	4	4	2	4	4	3	4	3	3	34	5	5	4	5	4	5	5	3	4	5	3	5
IES Francisco Grande Covián	Zaragoza	Zaragoza	Urban	Públic	HPS	0	2		1	3	1	1	0	0	0	0	0	0	0	1	0	3	2	38	1.46	2	4	4	3	3	4	4	4	3	3	3	35	4	3	4	5	4	4	3	1	4	4	5	4
IES Francisco Grande Covián	Zaragoza	Zaragoza	Urban	Públic	HPS	1	2		1	1	1	1	0	0	0	0	0	0	0	1	0	4	4	47	1.61	2	3	4	4	4	3	3	3	4	4	4	36	4	5	5	4	5	5	4	4	4	5	4	4
IES Francisco Grande Covián	Zaragoza	Zaragoza	Urban	Públic	HPS	1	2		0		1	1	0	0	0	0	0	0	0				3	49	1.62	2	3	4	3	4	3	4	3	4	4	4	36	4	5	5	4	5	5	3	5	5	4	5	4
IES Francisco Grande Covián	Zaragoza	Zaragoza	Urban	Públic	HPS	0	2		1	3	1	1	0	0	0	0	0	0	0	1	0	4	4	55	1.74	1	4	4	3	3	4	3	4	3	3	4	35	4	4	5	4	4	3	3	4	4	4	4	4
IES Francisco Grande Covián	Zaragoza	Zaragoza	Urban	Públic	HPS	1	2		1	1	1	1	0	0	0	0	0	0	0	0	1	3	4	51	1.6	1	2	3	4	3	3	3	2	3	4	3	30	5	5	5	4	4	5	5	3	4	3	4	4
IES Francisco Grande Covián	Zaragoza	Zaragoza	Urban	Públic	HPS	0	1		1	1	1	1	0	0	0	0	0	0	0	0	1	2	3			2	3	4	4	2	3	4	3	2	3	3	31	4	1	1	5	5	1	1	3	4	1	1	5
IES Francisco Grande Covián	Zaragoza	Zaragoza	Urban	Públic	HPS	0	2		1	1	1	1	0	0	0	0	0	0	0	0	1	2	2	65	1.76	1	3	4	3	3	3	3	3	4	3	2	31	2	2	3	3	3	3	3	2	3	3	4	3
IES Francisco Grande Covián	Zaragoza	Zaragoza	Urban	Públic	HPS	1	2		0		1	1	0	0	0	0	0	0	0			2	2	71	1.7	2	3	3	2	3	2	2	2	3	2	2	24	4	3	2	3	2	1	2	2	1	2	4	3
IES Francisco Grande Covián	Zaragoza	Zaragoza	Urban	Públic	HPS	1	2		3	2	1	0	0	0	0	0	0	0	0	1	1	2	2	70	1.65		3	3	2			2	2	2	2	2		4	3	2	2	4	2	2	2	3	2	3	2
IES Francisco Grande Covián	Zaragoza	Zaragoza	Urban	Públic	HPS	1	1		2	2	1	0	0	1	0	0	0	0	0	0	1	3	3	59	1.56	3	2	3	3	2	3	3	3	3	2	3	27	4	4	5	3	4	3	4	5	3	4	3	3
IES Francisco Grande Covián	Zaragoza	Zaragoza	Urban	Públic	HPS	0	1		1	3	1	1	0	0	0	0	0	0	0	0	1	2	3	59	1.57	2	3	4	2	3	4	2	3	2	1	1	25	4	5	5	3	5	2	1	4	3	4	1	3
IES Francisco Grande Covián	Zaragoza	Zaragoza	Urban	Públic	HPS	0	1		1	3	1	1	0	0	0	0	0	0	0	0	1			56	1.66	1	3	4	3	3	3	2	3	4	3	2	30	4	4	3	4	3	4	2	2	4	4	3	5
IES Francisco Grande Covián	Zaragoza	Zaragoza	Urban	Públic	HPS	1	1		1	3	1	1	0	0	0	0	0	0	0	1	0			48	1.57	2	3	3	4	2	3	3	3	2	2	2	27	4	1	4	2	3	3	3	2	2	4	2	4
IES Francisco Grande Covián	Zaragoza	Zaragoza	Urban	Públic	HPS	1	2		1	1	1	1	0	0	0	0	0	0	0	1	0	4	4	51	1.7	1	3	4	4	4	4	3	3	4	3	4	36	4	5	5	4	3	3	1	3	4	4	4	4
IES Francisco Grande Covián	Zaragoza	Zaragoza	Urban	Públic	HPS	0	2		1	3	1	1	0	0	0	0	0	0	0	0	1	3	3	50	1.65	2	3	3	3	4	3	3	3	3	2	2	29	4	4	4	3	3	3	3	4	3	4	4	3
IES Francisco Grande Covián	Zaragoza	Zaragoza	Urban	Públic	HPS	0	2		2	2	1	0	0	0	0	0	0	0	0	1	1	0	0	50	1.75	2	4	3	2	3	3	2	3	3	4	3	30	5	4	5	4	3	3	2	2	4	4	4	5
IES Francisco Grande Covián	Zaragoza	Zaragoza	Urban	Públic	HPS	1	2		1	3	1	1	0	0	0	0	0	0	0	1	0	4	1	60	1.63	2	3	3	4	4	3	3	2	3	4	4	33	4	4	2	5	5	1	1	2	5	4	4	5
IES Francisco Grande Covián	Zaragoza	Zaragoza	Urban	Públic	HPS	0	1		1	1	1	1	0	0	0	0	0	0	0	0	1	4	4	46	1.6	2	3	4	3	2	2	3	2	4	3	2	28	4	4	3	4	5	3	3	4		3	3	2
IES Francisco Grande Covián	Zaragoza	Zaragoza	Urban	Públic	HPS	1	1		2	1	1	1	0	0	0	0	0	0	0	0	1	4	2	47	1.68	1	2	4	3	4	4	1	2	4	3	4	31	5	5	5	5	5	5	5	4	3	3	4	5
IES Francisco Grande Covián	Zaragoza	Zaragoza	Urban	Públic	HPS	0	1		1	1	1	1	0	0	0	0	0	0	0	1	0	3	3	40	1.62	1	3	4	3	2	3	4	3	4	3	3	32	4	5	4	4	4	4	5	3	4	4	4	4
IES Francisco Grande Covián	Zaragoza	Zaragoza	Urban	Públic	HPS	1	1		1	1	1	1	0	0	0	0	0	0	0	1	0	2	1	46	1.63	1	2	4	3	3	2	2	3	4	3	3	29	5	4	4	4	5	5	3	1	5	5	4	5
IES Francisco Grande Covián	Zaragoza	Zaragoza	Urban	Públic	HPS	1	1		0		1	1	0	0	0	0	0	0	0			3	3	59	1.56	2	3	2	4	3	2	2	3	3	3	3	28	4	5	5	4	5	5	5	3	3	4	2	2
IES Francisco Grande Covián	Zaragoza	Zaragoza	Urban	Públic	HPS	1	1		1	1	1	1	0	0	0	0	0	0	0	0	1	4	4	48	1.55	2	3	4	4	2	2	1	1	2	1	2	22	5	3	4	4	4	5	5	2	2	5	5	3
IES Francisco Grande Covián	Zaragoza	Zaragoza	Urban	Públic	HPS	0	1		0		1	0	0	0	0	1	0	0	0	0	0	3	1		1.72	1	2	4	2	3	4	4	4	4	2	4	33	5	4	5	5	2	2	5	5	2	2	1	5
IES Francisco Grande Covián	Zaragoza	Zaragoza	Urban	Públic	HPS	1	1		2	2	1	1	0	0	0	0	0	0	1	1	0			58	1.63	3	4	4	3	4	2	3	2	4	4	3	33	2	3	5	4	3	5	5	5	5	1	3	3
IES Francisco Grande Covián	Zaragoza	Zaragoza	Urban	Públic	HPS	0	1		2	3	1	1	1	0	1	1	0	0	0	1	0	3	2	47	1.5	1	2	4	3	2	3	3	2	4	2	3	28	3	4	4	3	3	2	2	1	5	2	4	4
IES Francisco Grande Covián	Zaragoza	Zaragoza	Urban	Públic	HPS	0	1		2	2	0	1	1	0	0	0	0	0	0	1	1	0	0			3	3	3	1	1	2	2	2	1	1	1	17	3	4	3	4	3	4	2	3	3	3	4	3
IES Francisco Grande Covián	Zaragoza	Zaragoza	Urban	Públic	HPS	0	1		0		1	1	0	0	0	0	0	0	0			0	0	100	1.87	1	4	2	1	3	2	3	1	1	4	4	25	5	5	5	1	1	5	1	3	3	5	3	1
IES Francisco Grande Covián	Zaragoza	Zaragoza	Urban	Públic	HPS	0	1		2	3	1	0	0	1	0	0	0	0	0			4	2	50	1.65	1	2	4	3	2	4	4	3	3	3	3	31	4	4	4	3	3	2	3	2	4	4	3	5
IES Francisco Grande Covián	Zaragoza	Zaragoza	Urban	Públic	HPS	1	1		1	1	1	0	0	1	0	0	0	0	0			2	2	61	1.68	1	4	3	4	4	4	2	4	4	3	2	34	3	5	5	4	4	4	4	4	2	2	3	4
IES Francisco Grande Covián	Zaragoza	Zaragoza	Urban	Públic	HPS	0	2		4	3	1	1	0	0	0	0	0	0	0	1	1			64	1.8	1	3	4	4	4	2	3	4	4	3	1	32	2	5	3	4	3	5	3	2	4	5	1	2
IES Francisco Grande Covián	Zaragoza	Zaragoza	Urban	Públic	HPS	1	2		1	1	1	1	0	0	0	0	0	0	0	0	1	4	4	48	1.52	1	2	3	3	2	3	1	2	4	3	2	25	5	4	5	4	3	4	5	2	3	3	4	4
IES Francisco Grande Covián	Zaragoza	Zaragoza	Urban	Públic	HPS	1	1		3		1	1	0	0	0	0	0	0	0	1	1	0	2	56	1.7	2	2	3	3	2	2	2	2	3	2	4	25		2	2	3	1	4	5	1	5	2	2	3
IES Francisco Grande Covián	Zaragoza	Zaragoza	Urban	Públic	HPS	1	2		2	3	1	0	0	0	0	0	0	0	0	0	1		2	54	1.53	2	1	4	3	4	3	4	3	3					4	5	5	5	4	5	5	5	5	4	4
IES Francisco Grande Covián	Zaragoza	Zaragoza	Urban	Públic	HPS	1	1		1	3	1	1	0	0	0	0	0	0	0	0	1	4	4	32	1.4	3	2	3	3	3	3	2	2	3	4	4	29	4	5	3	5	4	5	4	5	5	4	4	4
IES Francisco Grande Covián	Zaragoza	Zaragoza	Urban	Públic	HPS	1	1		2	3	1	1	0	0	0	0	0	0	0	1	1	3	1	54	1.67	1	3	4	4	3	3	4	4	4	4	3	36	4	4	5	5	5	5	5	5	4	5	4	5
IES Francisco Grande Covián	Zaragoza	Zaragoza	Urban	Públic	HPS	1	1		2	2	1	1	0	0	0	0	0	0	0	1	1	4	3	52	1.6	1	3	4	2	3	3	1	4	4	2	1	27	5	3	5	5	5	5	5	3	5	3	4	2
IES Francisco Grande Covián	Zaragoza	Zaragoza	Urban	Públic	HPS	1	1		1	1	1	0	0	0	0	0	0	0	0			3	3	32	1.5	2	2	3	3	3	3	2	3	4	3	4	30	4	4	5	3	5	5	5	4	5	5	4	4
IES Francisco Grande Covián	Zaragoza	Zaragoza	Urban	Públic	HPS	0	2		1	1	1	1	0	0	0	0	0	0	0	0	1	2	1	42	1.52	1	1	4	3	2	4	2	2	2	4	2	26	4	3	3	2	5	4	5	5	5	4	4	2
IES Francisco Grande Covián	Zaragoza	Zaragoza	Urban	Públic	HPS	1	2		4	1	1	1	0	0	1	0	0	0	0	1	1	4	4	50	1.51	1	2	2		1	4	4	3	3	3	3		5	5	5	5	5	5	4	5	5	5	5	4
IES Francisco Grande Covián	Zaragoza	Zaragoza	Urban	Públic	HPS	1	2		0		1	0	0	0	0	0	0	0	1			3	2	53	1.55	1	4	2	1	2	2	2	2	2	1	2	20	5	5	5	5	5	3	4	4	5	3	5	3
IES Francisco Grande Covián	Zaragoza	Zaragoza	Urban	Públic	HPS	1	2		0		1	1	0	0	0	0	0	0	0	0	0	2	2	42	1.62	2	3	2	2	4	3	1	2	3	3	4	27	5	4	5	4	5	5	4	5	3	4	5	5
IES Francisco Grande Covián	Zaragoza	Zaragoza	Urban	Públic	HPS	0	2		1	1	1	1	0	0	0	0	0	0	0	1	0		2	96	1.73	2	1	3	3	3	4	2	3	2	2	3	26	5	5	3	5	4	5	5	3	3	5	4	3
IES Francisco Grande Covián	Zaragoza	Zaragoza	Urban	Públic	HPS	1	1		3	3	1	1	0	0	0	0	0	0	0	1	1	0	2	47		2	3	4	4	3	2	2	4	3	2	4	31	4	3	2	5	4	5	3	1	5	2	4	3
IES Francisco Grande Covián	Zaragoza	Zaragoza	Urban	Públic	HPS	1	1		4	3	0	1	0	0	0	0	0	0	0	1	1		2	64	1.69	3	3	4	3	1	2	3	4	3	4	4	31	5	3	1	2	4	5	5	2	5	4	3	2
IES Francisco Grande Covián	Zaragoza	Zaragoza	Urban	Públic	HPS	0	1		1	3	1	1	0	0	0	0	0	0	0	0	1	2	3	46	1.5	2	2	4	3	2	4	1	2	4	3	3	28	4	5	4	4	3	3	4	3	3	4	2	3
IES Francisco Grande Covián	Zaragoza	Zaragoza	Urban	Públic	HPS	1	1		0		1	1	0	0	0	0	0	0	0	0	0	2	2		1.58	2	2	2	2	2	2	1	2	1	2	2	18	3	5	3	3	3	3	3	2	3	4	4	4
IES Francisco Grande Covián	Zaragoza	Zaragoza	Urban	Públic	HPS	0	1		0		1	0	0	1	0	0	0	0	0				2	62	1.5	2	2	3	3	4	4	2	3	4	3	3	31	3	4	4	4	4	2	3	3	4	2	2	4
IES Francisco Grande Covián	Zaragoza	Zaragoza	Urban	Públic	HPS	0	1		4	2	1	1	0	0	0	0	0	0	0	1	1	1	2	64	1.8	1	3	4	2	2	3	3	2	4	1	4	28	3	1	4	5	4	2	5	3	5	2	2	4
IES Francisco Grande Covián	Zaragoza	Zaragoza	Urban	Públic	HPS	0	1		1	1	1		0	0	0	0	0	0	0			3	3	50	1.6	2	2	4	3	3	2	3	4	4	3	3	31	3	3	4	4	3	2	2	3	3	3	3	2
IES Francisco Grande Covián	Zaragoza	Zaragoza	Urban	Públic	HPS	0	2		1	3	1	1	0	0	0	0	0	0	0			4	4	39	1.56	1	3	4	4	3	3	4	3	3	4	3	34	3	5	4	3	5	5	5	2	4	3	3	3
IES Francisco Grande Covián	Zaragoza	Zaragoza	Urban	Públic	HPS	1	2		1	1	1	1	0	0	0	0	0	0	0	0	1	2	2		1.6	2	2	3	2	2	2	3	2	3	3	3	25	4	4	5	3	3	2	3	3	2	1	3	3
IES Francisco Grande Covián	Zaragoza	Zaragoza	Urban	Públic	HPS	1	2		1	3	1	1	0	0	0	0	0	0	0	0	1	3	2			2	2	3	2	3	3	4	2	3	2	3	27	5	4	3	3	2	3	2	2	3	3	4	3
IES Gúdar-Javalambre	Teruel	Zaragoza	Rural	Públic	HPS	0	1		3	3	1	0	0	0	0	0	0	0	0	1	0	3	3	57	1.72	3	4	2	4	4	4	4	4	2	4	4	36	5	5	5	5	5	5	5	5	5	5	5	5
IES Gúdar-Javalambre	Teruel	Zaragoza	Rural	Públic	HPS	0	1		3	3	1	0	0	0	0	0	0	0	0	0	0		2	70	1.7	2	3	2	3	4	3	3	3	3	2	3	29	4	4	4	3	5	4	5	4	4	4	3	4
IES Gúdar-Javalambre	Teruel	Zaragoza	Rural	Públic	HPS	0	2		0													3	3	69	1.7	2	3	2	2	3	3	3	3	2	2	2	25	4	3	3	2	3	3	2	3	2	3	2	3
IES Gúdar-Javalambre	Teruel	Zaragoza	Rural	Públic	HPS	0	1		1	3	1	1	0	0	0	0	0	0	0	0	1	2	4	46	1.5	2	2	2	3	3	4	2	2	2	3	4	27	4	3	3	4	3	4	1	3	4	3	3	3
IES Gúdar-Javalambre	Teruel	Zaragoza	Rural	Públic	HPS	1	2		1	1	1	1	0	0	0	0	0	0	0	0	1	3	3	53	1.62	2	3	4	3	3	4	4	3	3	3	3	33	4	4	5	4	5	3	2	3	3	4	3	2
IES Gúdar-Javalambre	Teruel	Zaragoza	Rural	Públic	HPS	1	2		0	1	1	0	0	0	0	0	0	0	0	0	0	1	3	45	1.6	2	2	2	2	3	3	2	2	3	3	1	23	4	3	4	4	3	5	4	3	3	4	2	4
IES Gúdar-Javalambre	Teruel	Zaragoza	Rural	Públic	HPS	1	1		1	1	1	1	0	0	0	0	0	0	0	1	0	2	2	54	1.62	2	1	4	4	3	4	3	3	4	3	4	33	4	5	5	4	4	5	5	5	4	5	4	4
IES Gúdar-Javalambre	Teruel	Zaragoza	Rural	Públic	HPS	0	1		1	3	1	1	0	0	0	0	0	0	0	1	0			41	1.58	2	3	3	4	3	4	2	4	3	4	3	33	4	5	5	4	4	5	4	5	3	4	3	3
IES Gúdar-Javalambre	Teruel	Zaragoza	Rural	Públic	HPS	0	1		1	1	1	0	0	1	1	0	0	0	0	1	1			59	1.59	2	3	4	3	2	3	2	2	4	3	3	29	4	5	4	4	5	4	5	4	4	4	4	5
IES Gúdar-Javalambre	Teruel	Zaragoza	Rural	Públic	HPS	1	1		1	1	1	1	0	0	0	0	0	0	0	1	0	3	4	42.7	1.5	2	1	2	2	1	2	1	3	2	2	2	18	3	5	5	4	4	4	4	2	3	5	3	4
IES Gúdar-Javalambre	Teruel	Zaragoza	Rural	Públic	HPS	1	1		1	3	1	1	0	0	0	0	0	0	0	1	0	3	3	40	1.45	2	2	2	3	1	2	3	3	3	3	3	25	3	3	4	5	5	4	5	1	4	5	5	5
IES Gúdar-Javalambre	Teruel	Zaragoza	Rural	Públic	HPS	0	1		1	3	1	1	0	0	0	0	0	0	0	0	1	2	3	80	1.8	2	4	4	3	3	4	4	3	4	4	4	37	5	5	5	4	4	5	5	5	5	5	5	5
IES Gúdar-Javalambre	Teruel	Zaragoza	Rural	Públic	HPS	0	1		1	1	1	1	0	0	0	0	0	0	0	0	1	3	3	67	1.65	2	4	3	3	3	3	3	3	3	4	2	31	4	5	5	4	4	5	4	5	5	5	4	5
IES Gúdar-Javalambre	Teruel	Zaragoza	Rural	Públic	HPS	1	1		1	1	1	1	0	0	0	0	0	0	0	1	0	1	2	50	1.56	1	3	4	3	3	3	2	3	2	3	3	29	3	5	5	4	4	4	5	5	3	4	4	3
IES Gúdar-Javalambre	Teruel	Zaragoza	Rural	Públic	HPS	1	2		1	1	1	1	0	0	0	0	0	0	0	0	1	3	3	65	1.69	1	1	2	2	3	3	3	3	3	3	3	26	4	4	5	4	3	5	3	3	4	4	4	5
IES Gúdar-Javalambre	Teruel	Zaragoza	Rural	Públic	HPS	1	2		1	3	1	1	0	0	0	1	0	0	0			2	1	35	1.55	2	3	4	3	4	3	2	3	3	3	3	31	3	4	5	4	4	5	5	5	5	3	3	5
IES Gúdar-Javalambre	Teruel	Zaragoza	Rural	Públic	HPS	0	2		1	1	1	1	0	0	0	0	0	0	0	1	0	3	3	45	1.68	2	4	3	3	3	4	3	3	4	3	3	33	4	4	5	4	4	4	4	4	3	4	4	4
IES Gúdar-Javalambre	Teruel	Zaragoza	Rural	Públic	HPS	1	1		4	1	0	1		0	0	0	0	0	0	1							1	3	4	1	1	1	2	2	1	1	17	4	5	1	1	2	5	1	2	3	1	2	3
IES Gúdar-Javalambre	Teruel	Zaragoza	Rural	Públic	HPS	0	1		1	1	1	1	0	0	0	0	0	0	0	1	0	0	3	48	1.6	2	2	3	4	1	2	3	3	2	4	4	28	4	3	3	2	2	3	4	1	2	3	4	3
IES Gúdar-Javalambre	Teruel	Zaragoza	Rural	Públic	HPS	0	1		2	1	1	0	0	0	0	0	0	0	0	1	1	2	2	60	1.6	2	2	2	3	3	2	2	3	3	2	2	24	4	2	3	4	5	3	2	1	1	2	1	3
IES Gúdar-Javalambre	Teruel	Zaragoza	Rural	Públic	HPS	1	2		0		1	1	0	0	0	0	0	0	0	0	0	2	4	41	1.53	2	2	3	2	2	3	2	2	3	4	3	26	4	5	4	3	2	1	2	2	2	2	2	2
IES Gúdar-Javalambre	Teruel	Zaragoza	Rural	Públic	HPS	1	1		1	3	0	1	0	0	1	0	0	0	0	1	0	1	1	40	1.57	2	2	4	4	4	2	1	4	4	2	2	29	3	3	4	4	4	4	4	4	3	3	2	3
IES Gúdar-Javalambre	Teruel	Zaragoza	Rural	Públic	HPS	1	1		1	3	1	1	0	0	1	0	0	0	0	0	1	2	3	37	1.5	1	3	3	4	4	3	2	2	4	2	1	28	4	5	5	3	1	5	4	2	3	4	3	2
IES Gúdar-Javalambre	Teruel	Zaragoza	Rural	Públic	HPS	1	1		1	3	1	1	0	0	0	0	0	0	0	0	1	1	1	58	1.62	2	2	4	3	3	3	3	3	4	3	3	31	5		5	5	5	5	3	2	3	4	4	4
IES Gúdar-Javalambre	Teruel	Zaragoza	Rural	Públic	HPS	1	1		2	3	1	1	0	0	0	0	0	0	0	0	1	4	3	38		1	3	4	4	4	4	3	3	4	4	3	36		4	5	4	4	5	5	3	4	5	4	4
IES Gúdar-Javalambre	Teruel	Zaragoza	Rural	Públic	HPS	0	1		1	1	1	1	0	0	0	0	0	0	0	0	1			47	1.55	2	2	3	2	2	4	3	3	2	1	3	25	4	5	5	4	5	3	4	4	5	4	4	3
IES Gúdar-Javalambre	Teruel	Zaragoza	Rural	Públic	HPS	1	1		1	3	1	1	0	0	0	0	0	0	0	1	0	2	3	42	1.51	1	1	4	3	3	4	4	3	3	3	4	32	4	5	5	5	5	5	5	5	5	5	5	4
IES Gúdar-Javalambre	Teruel	Zaragoza	Rural	Públic	HPS	0	1		1	3	1	1	0	0	0	0	0	0	0	1	0	1	3	35	1.43	2	2	2	1	3	3	2	2	2	3	3	23	4	4	3	4	5	4	4	3	2	4	5	4
IES Gúdar-Javalambre	Teruel	Zaragoza	Rural	Públic	HPS	1	1		1	2	1	1	0	0	0	0	0	0	0	1	0	3	3	57	1.65	2	3	2	3	3	3	2	2	2	2	2	24	3	5	4	4	5	5	4	4	5	4	3	2
IES Gúdar-Javalambre	Teruel	Zaragoza	Rural	Públic	HPS	1	1		1	3	1	1	0	0	0	0	0	0	0	0	1	3	4	43	1.58	1	3	3	3	3	3	2	3	3	2	4	29	4	4	4	3	3	4	4	4	4	5	4	4
IES Gúdar-Javalambre	Teruel	Zaragoza	Rural	Públic	HPS	1	1		1	3	1	1	0	0	0	0	0	0	0	1	0	3	4	44.6	1.6	1	3	3	3	3	3	2	3	3	2	4	29	4	4	4	3	3	4	4	4	4	5	4	4
IES Gúdar-Javalambre	Teruel	Zaragoza	Rural	Públic	HPS	1	1		1	3	1	1	0	0	0	0	0	0	0	1	0	2	2	46	1.45	1	4	4	3	2	3	1	3	4	2	3	29	1	4	5	4	5	4	5	4	5	5	4	4
IES Gúdar-Javalambre	Teruel	Zaragoza	Rural	Públic	HPS	1	1		1	1	1	1	0	0	0	0	0	0	0	0	1	3	3	50	1.65	2	3	3	3	3	3	3	3	4	3	3	31	5	4	5	5	4	4	4	4	4	5	4	5
IES Gúdar-Javalambre	Teruel	Zaragoza	Rural	Públic	HPS	1	1		0		1	1	0	0	0	0	0	0	0	0	0	1	1	60	1.62	1	2	4	3	4	3	3	3	4	2	4	32	4	4	4	5	5	4	4	5	4	3	4	5
IES Gúdar-Javalambre	Teruel	Zaragoza	Rural	Públic	HPS	0	1		1	3	1	1	0	0	0	0	0	0	0	1	0	3	4	41	1.6	1	1	4	4	3	4	3	3	3	4	4	33	5	5	4	4	3	4	5	5	5	4	5	4
IES Gúdar-Javalambre	Teruel	Zaragoza	Rural	Públic	HPS	0	1		2	3	1	1	0	0	0	0	0	0	0	1	0	2	3	47	1.67	2	4	4	3	3	3	3	3	4	4	3	34	5	4	3	3	5	5	4	4	3	5	4	4
IES Gúdar-Javalambre	Teruel	Zaragoza	Rural	Públic	HPS	1	1		1	1	1	1	0	0	0	0	0	0	0	1	0	1	3	39	1.5	2	4	4	4	4	4	2	4	2	1	3	32	5	4	5	5	5	5	5	2	5	5	5	5
IES Gúdar-Javalambre	Teruel	Zaragoza	Rural	Públic	HPS	0	2		1	3	1	1	0	0	0	0	0	0	0	1	0	4	4	50	1.58	1	2	4	4	3	4	3	4	4	4	3	35	4	4	5	5	4	5	5	4	5	5	4	4
IES Gúdar-Javalambre	Teruel	Zaragoza	Rural	Públic	HPS	1	2		1	1	1	1	0	0	0	0	0	0	0	1	0	2	3	53	1.65	2	3	4	3	2	3	3	2	4	4	4	32	4	5	5	4	4	5	4	5	5	3	4	4
IES Gúdar-Javalambre	Teruel	Zaragoza	Rural	Públic	HPS	0	2		0		1	1	0	0	0	0	0	0	0	0	0	4	3	42	1.6	1	4	4	3	4	3	2	4	4	3	4	35	5	5	5	5	5	5	5	5	5	5	5	5
IES Gúdar-Javalambre	Teruel	Zaragoza	Rural	Públic	HPS	0	2		0	1	1	0	0	0	0	0	0	0	0	0	0	1	2	63	1.76	2	3	4	3	3	3	3	3	4	3	2	31	5	4	4	5	5	4	3	4	5	5	5	4
IES Gúdar-Javalambre	Teruel	Zaragoza	Rural	Públic	HPS	1	2		1	1	0	1	0	0	1	1	0	0	0			3	4	63	1.66	2	2	4	3	3	4	3	3	4	2	4	32	5	4	4	4	5	4	3	4	5	5	5	5
IES Gúdar-Javalambre	Teruel	Zaragoza	Rural	Públic	HPS	1	2		1	1	1	1	0	0	0	0	0	0	0	1	0	2	4	49	1.63	2	4	4	3	4	3	4	4	3	4	4	37	4	5	5	5	4	4	5	4	5	5	4	4
IES Gúdar-Javalambre	Teruel	Zaragoza	Rural	Públic	HPS	1	1		0		1	1	0	0	0	0	0	0	0	0	0	3	4	55	1.5	3	4	3	4	4	3	3	3	3	3	3	33	3	4	4	2	3	5	3	2	3	5	4	4
IES Gúdar-Javalambre	Teruel	Zaragoza	Rural	Públic	HPS	1	1		0		1	1	0	0	0	0	0	0	0	0	0	2	3	45	1.51	1	4	3	2	2	3	3	2	3	2	3	27	4	5	3	4	4	2	4	2	4	2	5	5
IES Gúdar-Javalambre	Teruel	Zaragoza	Rural	Públic	HPS	0	1		1	3	1	1	0	0	0	0	0	0	0	1	0	2	2	45	1.55	3	3	4	2	3	4	1	3	4	4	3	31	3	3	3	3	2	4	5	3	3	1	5	3
IES Gúdar-Javalambre	Teruel	Zaragoza	Rural	Públic	HPS	1	1		1	3	1	1	0	0	0	0	0	0	0	0	1	2	3	40	1.5	2	2	3	4	3	3	2	3	3	3	4	30	4	4	4	3	3	5	3	3	4	5	3	5
IES Gúdar-Javalambre	Teruel	Zaragoza	Rural	Públic	HPS	0	2		1	1	1	1	0	0	0	0	0	0	0	0	1	3	3	40	1.45	2	2	3	3	1	2	2	2	4	3	2	24	3	3	4	3	2	2	2	3	3	4	5	3
IES Gúdar-Javalambre	Teruel	Zaragoza	Rural	Públic	HPS	0	2		1	1	1	1	0	0	0	0	0	0	0	0	1	2	2	48	1.68	1	3	4	3	3	4	3	3	4	3	3	33	3	4	5	3	4	5	3	2	3	4	3	4
IES Gúdar-Javalambre	Teruel	Zaragoza	Rural	Públic	HPS	1	1		1	1	1	1	0	0	0	0	0	0	0	0	1	4	4	63	1.62	2	3	4	3	3	4	2	3	3	2	3	30	4	4	5	4	5	3	4	4	5	4	4	4
IES Gúdar-Javalambre	Teruel	Zaragoza	Rural	Públic	HPS	1	1		1	3	1	1	0	0	0	0	0	0	0	1	0	4	4	45	1.6	1	3	3	4	2	3	2	3	4	4	3	31	4	4	5	5	5	4	4	3	3	3	4	5
IES Gúdar-Javalambre	Teruel	Zaragoza	Rural	Públic	HPS	1	1		1	1	1	1	0	0	0	0	0	0	0	0	1	3	4	50	1.63	2	4	4	3	4	4	3	3	4	3			5	5	4	4	3	5	5	3	4	4	4	4
IES Gúdar-Javalambre	Teruel	Zaragoza	Rural	Públic	HPS	1	1		1	3	1	1	0	0	0	0	0	0	0	0	1	2	2	40	1.6	2	3	3	3	3	3	3	3	3	2	2	28	5	5	4	3	5	3	3	3	5	5	3	4
IES Gúdar-Javalambre	Teruel	Zaragoza	Rural	Públic	HPS	0	2		4	1	1	0	0	1	0	0	0	0	0	0	1			52	1.76	2	3	4	4	2	4	3	3	4	2	3	32	4	5	4	3	5	3	4	4	3	5	5	3
IES Gúdar-Javalambre	Teruel	Zaragoza	Rural	Públic	HPS	0	1		2	3	1	1	0	0	0	1	0	0	1	1	0	2	3	45	1.52	2	3	4	3	2	3	3	3	4	3	4	32	5	2	3	4	4	2	1	2	2	3	5	5
IES Gúdar-Javalambre	Teruel	Zaragoza	Rural	Públic	HPS	0	1		0		1	1	0	0	0	0	0	0	0	0	0	1	2	40	1.5	2	3	4	4	4	4	3	4	4	3	4	37	4	3	3	4	5	5	2	2	4	4	5	5
IES Gúdar-Javalambre	Teruel	Zaragoza	Rural	Públic	HPS	0	1		1	1	1	1	0	0	1	0	0	0	0	1		2	2	66	1.58	1	1	3	3	2	4	2	3	4	3	2	27	4	5	4	5	3	2	5	2	5	5	5	3
IES Gúdar-Javalambre	Teruel	Zaragoza	Rural	Públic	HPS	0	2		1	3	1	1	0	0	0	0	0	0	0	1	0	3	2	43		1	3	3	4	4	4	3	3	3	4	3	34	4	4	4	3	4	4	4	4	4	4	4	4
IES Gúdar-Javalambre	Teruel	Zaragoza	Rural	Públic	HPS	0	1		1	3	1	1	0	0	1	0	0	0	0	0	1	3	3	40	1.48	3	1	4	3	2	2	3	1	4	3	2	25	1	2	4	3	1	5	4	1	3	2	1	2
IES José Mor de Fuentes	Huesca	Monzón	Urban	Públic	No HPS	0	2		1	3	1	1	0	0	0	0	0	0	0	1	0	2	2	48	1.52	2	3	4	3	3	3	4	3	4	3	3	33	5	5	5	5	5	5	5	5	5	5	5	5
IES José Mor de Fuentes	Huesca	Monzón	Urban	Públic	No HPS	1	2		1	3	1	1	0	0	0	0	0	0	0	0	1	2		45	1.57	1	4	3	3	4	3	4	3	3	3	3	33	4	5	5	4	5	4	5	5	4	4	3	4
IES José Mor de Fuentes	Huesca	Monzón	Urban	Públic	No HPS	0	2		1	1	1	1	0	0	0	0	0	0	0	0	1	3	4	60	1.76	1	2	3	3	3	3	2	3	3	3			4	5	5	5	5	5	4	4	4	4	4	4
IES José Mor de Fuentes	Huesca	Monzón	Urban	Públic	No HPS	0	2		1	1	1	1	0	0	0	0	0	0	0	1	0	3	1	48	1.63	1	3	3	2	4	4	2	3	3	3	2	29	4	3	5	4	5	4	3	4	5	5	4	3
IES José Mor de Fuentes	Huesca	Monzón	Urban	Públic	No HPS	0	2		0		1	1	0	0	0	0	0	0	0	0	0	4	4	59	1.66	2	1	4	4	3	4	1	3	4	4	3	31	5	5	5	4	5	5	4	4	5	5	4	4
IES José Mor de Fuentes	Huesca	Monzón	Urban	Públic	No HPS	1	2		2	1	1	1	0	0	0	0	0	0	0	1	1	1	1	52	1.57	3	3	4	2	1	3	3	3	2	4	4	29	5	4	5	3	2	5	5	3	3	2	5	5
IES José Mor de Fuentes	Huesca	Monzón	Urban	Públic	No HPS	0	2		0		1	1	0	0	0	0	0	0	0	0	0	3	3	52	1.55	2	3	3	3	2	4	3	2	3	3	3	29	4	5	5	5	4	3	4	4	4	4	4	4
IES José Mor de Fuentes	Huesca	Monzón	Urban	Públic	No HPS	1	1		1	3	1	1	0	0	0	0	0	0	0	1	0	2	2	40	1.56	2	3	4	4	4	4	2	2	4	4	4	35	5	5	5	5	5	5	5	4	4	5	4	3
IES José Mor de Fuentes	Huesca	Monzón	Urban	Públic	No HPS	0	1		1	1	1	0	0	0	0	0	0	0	0	0	1	3	4	50	1.65	1	2	4	4	3	3	3	2	3	2	2	28	4	5	5	3	2	4	4	5	5	5	3	2
IES José Mor de Fuentes	Huesca	Monzón	Urban	Públic	No HPS	1	1		0		1	1	0	0	0	0	0	0	0	0	0	3	3	45	1.6	1	2	4	3	3	4	4	4	4	4	4	36	5	5	5	4	5	1	5	5	1	3	3	4
IES José Mor de Fuentes	Huesca	Monzón	Urban	Públic	No HPS	1	1		1	3	1	1	0	0	0	0	0	0	0	0	1	4	4	35.5	1.52	2	3	4	3	3	3	4	3	4	3	3	33	5	5	4	4	5	5	4	2	5	4	4	4
IES José Mor de Fuentes	Huesca	Monzón	Urban	Públic	No HPS	1	2		1	1	1	1	0	0	0	0	0	0	0	0	1	2	2	43	1.57	3	4	4	4	3	2	1	3	4	3	3	31	5	5	5	5	5	5	4	3	3	3	3	2
IES José Mor de Fuentes	Huesca	Monzón	Urban	Públic	No HPS	0	1		2	1	1	1	0	0	0	0	0	0	1	1	0	2	2	72	1.7	2	1	2	1	2	3	2	2	3	2	1	19	4	1	4	1	4	5	3	1	4	2	2	2
IES José Mor de Fuentes	Huesca	Monzón	Urban	Públic	No HPS	1	1		2	2	1	0	0	1	0	0	0	0	0	1	1	0	3	82	1.7	3	4	1	1	2	1	1	1	1	3	1	16	2	3	4	5	2	1	1	3	2	1	3	1
IES José Mor de Fuentes	Huesca	Monzón	Urban	Públic	No HPS	0	2		2	3	1	0	0	1	0	0	0	0	0	0	1	2	4	86	1.72	2	4	4	3	4	3	4	4	4	4	3	37	4	3	5	4	3	1	1	2	4	1	3	3
IES José Mor de Fuentes	Huesca	Monzón	Urban	Públic	No HPS	1	2		1	1	1	1	0	0	0	0	0	0	0	0	1	4	3	52	1.57	2	2	3	1	3	3	2	3	4	3	2	26	5	4	4	3	5	4	4	3	3	4	3	3
IES José Mor de Fuentes	Huesca	Monzón	Urban	Públic	No HPS	1	2		1	3	1	1	0	0	0	0	0	0	0	1	0			50	1.57	2	3	4	3	3	4	4	4	4	4	4	37	4	5	5	4	5	4	3	2	4	3	2	3
IES José Mor de Fuentes	Huesca	Monzón	Urban	Públic	No HPS	1	2		1	1	1	1	0	0	1	0	0	0	0	1	0	3	2	46	1.58	2	3	4	2	2	3	1	2	3	2	2	24	5	3	4	4	5	4	3	5	3	2	3	3
IES José Mor de Fuentes	Huesca	Monzón	Urban	Públic	No HPS	0	1		1	3	1	1	0	0	0	0	0	0	0	0	1	3	4	40	1.5	1	2	4	3	2	3	4	3	3	2	2	28	4	5	3	1	5	4	2	1	3	1	4	2
IES José Mor de Fuentes	Huesca	Monzón	Urban	Públic	No HPS	0	1		1	1	0	1	1	0	0	0	0	0	0	1	0	2		47	1.62	1	3	4	4	3	3	2	3	4	3	3	32	4	4	5	4	3	4	3	3	4	3	4	3
IES José Mor de Fuentes	Huesca	Monzón	Urban	Públic	No HPS	0	1		0		1	0	0	0	0	0	0	0	0	0	0	2	2	40	1.5	1	3	3	3	4	3	2	3	4	4	3	32	4	5	4	5	4	4	2	1	3	4	3	3
IES José Mor de Fuentes	Huesca	Monzón	Urban	Públic	No HPS	1	1		1	3	1	1	0	0	0	0	0	0	0	1	0	3	3	62	1.62	2	2	3	2	3	3	3	3	4	3	3	29	4	5	3	4	5	4	4	1	3	4	4	4
IES José Mor de Fuentes	Huesca	Monzón	Urban	Públic	No HPS	1	1		1	1	1	1	0	0	0	0	0	0	0	0	1	1	1	49	1.52	1	3	4	4	4	4	4	4	1	4	1	33	3	3	4	4	4	4	4	4	4	4	1	4
IES José Mor de Fuentes	Huesca	Monzón	Urban	Públic	No HPS	0	2		1	3	1	1	0	0	0	0	0	0	0	0	1	4	4	65	1.82	1	2	4	3	3	3	4	3	4	3	2	31	5	5	4	5	2	3	3	1	4	4	5	3
IES José Mor de Fuentes	Huesca	Monzón	Urban	Públic	No HPS	0	1		0		1	1	0	0	0	0	0	0	0	0	0	4	4	58	1.67	1	2	4	3	4	4	3	2	4		2			4	4	4	3	2	2	2	3	4	4	4
IES José Mor de Fuentes	Huesca	Monzón	Urban	Públic	No HPS	1	2		1	3	1	1	0	0	0	0	0	0	0	1	0			54	1.62	2	2	3	2		3		3	3	2	2		4	5	5	4	4	4	4	3	4		3	4
IES José Mor de Fuentes	Huesca	Monzón	Urban	Públic	No HPS	0	2		1	3	1	1	0	0	0	0	0	0	0	0	1	3	4	60	1.7	2	2	4	4	2	3	3	2	4	4	4	32	5	5	3	4	5	3	1	2	5	5	4	5
IES José Mor de Fuentes	Huesca	Monzón	Urban	Públic	No HPS	0	2		4	2	1	1	0	0	0	0	0	0	0	0	1	1	3	55	1.6	2	4	3	3	4	4	3	3	4	3	3	34	4	4	5	3	4	5	3	3	3	3	4	4
IES José Mor de Fuentes	Huesca	Monzón	Urban	Públic	No HPS	0	2		2	3	1	1	0	0	0	0	0	0	0	1	0	3	3	67	1.69	3	2	3	2	3	1	1	2	2	1	2	19	5	5	5	2	4	3	5	1	5	5	4	3
IES José Mor de Fuentes	Huesca	Monzón	Urban	Públic	No HPS	1	2		3	1	1	1	0	0	0	0	0	0	0			3	1	46	1.65	3	2	4	3	3	3	3	4	4	3	4	33	4	3	5	5	5	2	3	3	3	3	5	5
IES José Mor de Fuentes	Huesca	Monzón	Urban	Públic	No HPS	1	2		2	1	1	1	0	0	0	0	0	0	0	1	0	2	4	50	1.56	1	4	4	3	4	4	4	3	3	4	4	37	5	5	5	5	5	5	5	4	2	3	5	5
IES José Mor de Fuentes	Huesca	Monzón	Urban	Públic	No HPS	1	1		1	1	1	1	0	0	0	0	0	0	0	1	0	1	3	45	1.6	2	3	4	4	3	4	3	3	4	3	3	34	5	5	5	5	5	5	5	5	5	5	5	5
IES José Mor de Fuentes	Huesca	Monzón	Urban	Públic	No HPS	1	1		0		1	1	0	0	0	0	0	0	0	0	0			57		3	3	2	3	2	2	2	2	3	2	4	25	4	5	4	5	4	3	4	4	4	3	3	4
IES José Mor de Fuentes	Huesca	Monzón	Urban	Públic	No HPS	1	1		1	3	1	0	0	1	0	0	0	0	0	0	1	2	2	60	1.65	3	4	4	4	3	3	3	3	4	4	4	36	4	5	5	4	5	3	5	5	5	5	4	5
IES José Mor de Fuentes	Huesca	Monzón	Urban	Públic	No HPS	1	1		2	3	1	1	0	0	0	0	0	0	0	0	1	3	4	50	1.6	1	2	4	3	3	3	3	4	3	3	3	31	5	5	5	4	5	4	3	3	3	4	5	4
IES José Mor de Fuentes	Huesca	Monzón	Urban	Públic	No HPS	1	1		1	1	1	1	0	1	0	0	0	0	0			2	2	40	1.6	3	2	4	3	2	4	2	3	3	3	4	30	4	4	5	3	5	5	4	4	5	5	4	3
IES José Mor de Fuentes	Huesca	Monzón	Urban	Públic	No HPS	0	1		0		1	1	0	0	0	0	0	0	0	0	0	3	2	58	1.64	1	2	4	4	3	4	4	4	2	3	2	32	5	5	3	4	5	2	3	4	5	4	3	5
IES José Mor de Fuentes	Huesca	Monzón	Urban	Públic	No HPS	0	1		0		1	1	0	0	0	0	0	0	0	0	0	4	4	41	1.52	1	4	4	3	4	4	3	4	4	3	2	35	5	5	5	5	5	4	2	5	3	3	5	5
IES José Mor de Fuentes	Huesca	Monzón	Urban	Públic	No HPS	1	1		1	1	1	1	0	0	0	0	0	0	0			2	2	50	1.6	2	4	4	3	2	3	1	2	3	4	4	30	5	4	5	4	4	5	5	5	4	5	4	5
IES José Mor de Fuentes	Huesca	Monzón	Urban	Públic	No HPS	0	1		1	3	1	1	0	0	0	0	0	0	0	0	1	4	4			2	3	4	3	3	3	3	3	4	3	3	32	4	4	4	5	4	5	3	2	4	5	4	4
IES José Mor de Fuentes	Huesca	Monzón	Urban	Públic	No HPS	1	2		3	2	1	1	0	0	0	0	0	0	0	0	1	2	2	56	1.75	2	3	4	4	2	3	4	3	4	2	3	32	5	3	4	4	5	4	3	3	3	4	4	4
IES José Mor de Fuentes	Huesca	Monzón	Urban	Públic	No HPS	1	2		1	1	1	1	0	0	0	0	0	0	0	1	0	4	4	54	1.63	1	2	4	3	3	2	2	3	4	3	4	30	5	5	4	4	3	4	4	5	3	3	4	4
IES José Mor de Fuentes	Huesca	Monzón	Urban	Públic	No HPS	0	1		2	3	1	1	0	0	0	0	0	0	0	1	1	2	4	47	1.7	1	1	2	2	3	1	4	3	3	2	2	23	3	2	4	2	3	2	5	1	3	2	2	3
IES José Mor de Fuentes	Huesca	Monzón	Urban	Públic	No HPS	1	2		1	1	1	1	0	0	0	0	0	0	0	1	0	3	2	50	1.67	1	2	4	2	3	3	4	4	4	3	3	32	5	5	5	4	2	1	3	3	2	3	2	4
IES José Mor de Fuentes	Huesca	Monzón	Urban	Públic	No HPS	1	2		2	2	1	1	0	0	0	0	0	0	0	1	0	2	2	50	1.55	2	3	2	4	2	3	2	3	3	4	4	30	4	3	4	4	5	3	4	3	2	3	4	3
IES José Mor de Fuentes	Huesca	Monzón	Urban	Públic	No HPS	0	2		2	1	1	1	0	0	0	0	0	0	0	1	0	2	2	46	1.62	1	2	2	3	3	3	2	3	3	2	2	25	4	3	3	3	3	4	4	2	4	3	2	3
IES José Mor de Fuentes	Huesca	Monzón	Urban	Públic	No HPS	1	1		1	3	1	1	0	0	0	0	0	0	0	0	1	2	3	36	1.55	2	3	2	3	2	4	3	3	3	2	3	28	4	5	5	5	3	3	4	2	3	3	2	3
IES José Mor de Fuentes	Huesca	Monzón	Urban	Públic	No HPS	0	1		2	3	1	1	0	0	0	0	0	0	0	0	1	1	3	35	1.53	1	3	3	4	2	2	2	3	3	3	3	28	4	5	5	4	2	2	3	2	4	5	1	5
IES José Mor de Fuentes	Huesca	Monzón	Urban	Públic	No HPS	1	1		2	2	1	0	0	0	0	0	0	0	0	1	0	2	3	90	1.65	3	3	4	3	3	2	2	4	4	3	3	31	5	4	4	3	3	4	3	2	3	4	4	4
IES José Mor de Fuentes	Huesca	Monzón	Urban	Públic	No HPS	0	1		1	3	1	1	0	0	1	1	0	0	0	1	0		4	38	1.59	2	2	4	3	4	3	4	4	4	1	2	31	3	4	4	5	5	3	3	1	5	3	2	3
IES José Mor de Fuentes	Huesca	Monzón	Urban	Públic	No HPS	1	1		1	3	1	1	0	0	0	0	0	0	0	0	1	3	3	45	1.54	2	2	3	3	3	3	3	3	3	2	2	27	3	4	3	3	4	4	4	4	2	4	2	3
IES José Mor de Fuentes	Huesca	Monzón	Urban	Públic	No HPS	0	1		1	1	1	1	0	0	0	0	0	0	0	0	1	2	4	33	1.49	2	3	2	4	3	3	1	1	2	3	4	26	3	5	5	4	2	4	3	3	4	4	3	3
IES José Mor de Fuentes	Huesca	Monzón	Urban	Públic	No HPS	1	2		0		1	0	0	0	0	0	0	0	0	0	0	3	3	66	1.67	2	2	2	2	2	2	2	3	2	3	3	23	5	2	4	4	5	3	4	3	4	4	3	4
IES José Mor de Fuentes	Huesca	Monzón	Urban	Públic	No HPS	1	2		0		1	0	0	1	0	0	0	0	0	0	1		2	60	1.55	3	3	4	3	3	3	2	2	4	3	2	29	4	4	5	3	2	4	3	2	3	3	3	2
IES José Mor de Fuentes	Huesca	Monzón	Urban	Públic	No HPS	1	2		1	3	1	1	0	0	1	0	0	0	0	0	1	1	3	60	1.57	3	4	3	2	3	4	2	1	3	2	1	25	4	3	4	1	2	1	1	1	1	1	3	1
IES José Mor de Fuentes	Huesca	Monzón	Urban	Públic	No HPS	1	2		1	3	1	1	0	0	0	0	0	0	0	0	1			52	1.6	2	3	4	3	4	4	4	3	4	3	4	36	5	5	3		4	3	4	2	3	4	4	4
IES José Mor de Fuentes	Huesca	Monzón	Urban	Públic	No HPS	1	2		1	3	1	1	0	0	0	0	0	0	0	0	1	3	4	60	1.65	2	3	4	2	3	2	1	1	4	2	1	23	3	5	5	3	4	4	4	3	3	5	5
IES José Mor de Fuentes	Huesca	Monzón	Urban	Públic	No HPS	0	2		3	3	0	0	0	0	0	0	0	1	0	0	0	2	3	56.8	1.69	2	4	3	3	4	4	3		3	3	4		3	4	5	5	4	4	3	4	4	5	3	4
IES José Mor de Fuentes	Huesca	Monzón	Urban	Públic	No HPS	0	2		2	3	1	1	0	0	0	0	0	0	0	1	0	3	4	57	1.72	1	1	4	4	3	3	3	3	3	3	3	30	5	2	3	4	5	4	3	3	4	5	4	5
IES José Mor de Fuentes	Huesca	Monzón	Urban	Públic	No HPS	0	2		1	3	1	1	0	0	0	0	0	0	0	0	1	3	2	61	1.7	2	4	4	3	4	4	3	3	4	4	4	37	5	5	5	5	5	5	4	4	5	5	4	4
IES José Mor de Fuentes	Huesca	Monzón	Urban	Públic	No HPS	0	2		3	1	0	0	0	0	0	0	0	0	1	0	1	3	2	50	1.72	2	4	3	1	4	4	3	3	3	4	4	33	5	5	4	4	3	3	4	3	3	5	4	3
IES José Mor de Fuentes	Huesca	Monzón	Urban	Públic	No HPS	1	1		0		1	1	0	1	0	0	0	0	0	0	0	3	3	58	1.68	2	3	4	3	4	4	3	3	4	3	4	35	4	5	5	5	4	4	5	4	3	5	4	4
IES José Mor de Fuentes	Huesca	Monzón	Urban	Públic	No HPS	1	1		1	3	1	1	0	0	0	0	0	0	0	0	1	3	3	57	1.55	2	3	4	3	4	4	3	3	4	3	4	35	4	5	5	5	4	4	5	4	4	5	4	5
IES José Mor de Fuentes	Huesca	Monzón	Urban	Públic	No HPS	1	1		1	1	1	1	0	0	0	0	0	0	0	1	0	2	4	67	1.7	2	3	4	3	4	4	3	3	4	3	4	35	4	5	5	5	4	4	5	4	4	5	5	5
IES José Mor de Fuentes	Huesca	Monzón	Urban	Públic	No HPS	1	1		1	3	1	1	0	0	0	0	0	0	0	1	0	3	4	52	1.65	1	3	4	3	3	3	3	4	3	3	4	33	4	5	4	4	3	3	3	3	4	4	3	5
IES José Mor de Fuentes	Huesca	Monzón	Urban	Públic	No HPS	1	1		1	1	1	1	0	0	0	0	0	0	0	0	1	4	4	43	1.64	2	3	4	3	4	4	3	3	4	3	3	34	4	5	5	5	4	4	5	4	4	5	4	4
IES José Mor de Fuentes	Huesca	Monzón	Urban	Públic	No HPS	1	1		3	2	1	1	0	0	0	0	0	0	0	0	1	3	4	50	1.58	1	2	4	4	3	3	4	3	4	3	3	33	5	5	5	5	3	5	4	4	5	5	4	5
IES José Mor de Fuentes	Huesca	Monzón	Urban	Públic	No HPS	1	1		0		1	1	0	0	0	0	0	0	0	0	0	3	3	49	1.59	2	2	3	2	3	3	3	2	3	3	4	28	4	5	4	4	4	5	4	4	5	5	5	4
IES José Mor de Fuentes	Huesca	Monzón	Urban	Públic	No HPS	1	1		1	3	1	1	0	0	0	0	0	0	0	0	1	3	3	47	1.6	2	2	3	2	3	3	2	2	2	3	4	26	4	5	4	4	4	4	5	4	5	4	3	4
IES José Mor de Fuentes	Huesca	Monzón	Urban	Públic	No HPS	1	1		0		1	1	0	0	0	0	0	0	0	0	0	3	3	54	1.61	2	2	4	3	2	3	2	2	2	3	4	27	4	5	4	4	5	4	5	4	5	4	3	4
IES José Mor de Fuentes	Huesca	Monzón	Urban	Públic	No HPS	0	1		1	3	1	1	0	0	0	0	0	0	0	1	0	3	4	55	1.5	2	2	4	4	3	4	3	2	4	3	4	33	5	4	5	4	4	4	1	3	5	4	4	5
IES José Mor de Fuentes	Huesca	Monzón	Urban	Públic	No HPS	1	1		1	1	1	1	0	0	0	0	0	0	0	1	0	1	3	48	1.6	2	3	4	4	3	4	3	3	4	3	3	34	5	5	5	5	5	5	5	5	5	5	5	5
IES José Mor de Fuentes	Huesca	Monzón	Urban	Públic	No HPS	1	1		0		1	0	0	1	0	0	0	0	0	0	0	3	4	40	1.52	1	4	3	3	3	4	2	4	3	3	4	33	4	5	4	4	3	3	2	4	4	3	5	4
IES José Mor de Fuentes	Huesca	Monzón	Urban	Públic	No HPS	0	1		0		1	1	0	0	0	0	0	0	0	0	0	3	3	42	1.6	2	3	3	4	1	3	2	4	3	4	2	29	5	4	5	5	5	3	2	2	4	3	5	4
IES José Mor de Fuentes	Huesca	Monzón	Urban	Públic	No HPS	0	1		1	3	1	1	0	0	0	0	0	0	0	1	0	4	3	43	1.5	1	3	3	3	3	3	4	4	4	3	3	33	4	5	4	5	5	4	3	2	4	4	4	5
IES José Mor de Fuentes	Huesca	Monzón	Urban	Públic	No HPS	0	1		1	1	1	1	0	0	0	0	0	0	0	1	0	3	3	46	1.57	2	1	4	3	3	3	3	3	3	3	3	29	4	5	5	4	5	3	3	2	5	4	4	5
IES José Mor de Fuentes	Huesca	Monzón	Urban	Públic	No HPS	0	1		1	1	1	1	0	0	1	0	0	0	0	0	1	3	3	48	1.56	2	4	4	4	3	3	3	3	4	3	4	35	5	3	5	5	5	5	3	4	5	4	3	4
IES José Mor de Fuentes	Huesca	Monzón	Urban	Públic	No HPS	1	1		1	1	1	1	0	0	0	0	0	0	0	0	1	3	3	38	1.59	2	3	4	4	3	3	3	3	4	4	3	34	5	4	4	5	5	4	4	3	4	4	5	4
IES José Mor de Fuentes	Huesca	Monzón	Urban	Públic	No HPS	1	1		2	2	1	0	0	1	0	0	0	0	0	1	1	4	3	50	1.63	1	3	4	3	4	4	3	4	4	2	3	34	4	2	4	4	5	5	5	4	5	5	4	5
IES José Mor de Fuentes	Huesca	Monzón	Urban	Públic	No HPS	1	1		1	3	1	1	0	0	0	0	0	0	0	1	0	3	3	56	1.68	2	2	3	3	2	2	3	2	4	3	3	27	4	4	4	3	5	4	4	5	4	3	5	4
IES José Mor de Fuentes	Huesca	Monzón	Urban	Públic	No HPS	1	1		0		1	1	0	0	0	0	0	0	0	0	0	3	4	43	1.56	2	3	3	3	2	2	2	3	4	3	3	28	4	4	4	4	3	4	4	4	4	4	4	4
IES José Mor de Fuentes	Huesca	Monzón	Urban	Públic	No HPS	1	1		1	1	1	1	0	0	0	0	0	0	0			3	2	54	1.63	2	3	4	3	4	4	3	2	4	3	2	32	4	4	3	5	5	5	5	5	4	4	4	4
IES José Mor de Fuentes	Huesca	Monzón	Urban	Públic	No HPS	1	1		2	1	1	1	0	0	0	0	0	0	0			3	2	51	1.58	2	3	3	3	2	2	2	3	3	3	2	26	4	4	3	3	3	5	4	4	5	4	4	4
IES José Mor de Fuentes	Huesca	Monzón	Urban	Públic	No HPS	1	1		1	3	1	1	0	0	0	0	0	0	0	0	1	4	4	40	1.55	2	4	4	4	3	3	3	3	4	4	4	36	5	5	5	5	5	5	1	5	4	5	4	5
IES José Mor de Fuentes	Huesca	Monzón	Urban	Públic	No HPS	1	2		1	3	1	1	0	0	0	0	0	0	0	0	1	2	4	46	1.6	1	4	4	3	4	4	4	4	4	4	4	39	5	5	5	5	4	5	3	5	4	5	4	4
IES José Mor de Fuentes	Huesca	Monzón	Urban	Públic	No HPS	1	2		1	1	1	1	0	0	0	0	0	0	0	0	1			45	1.58	1	1	4	3		3	3	4	4	3	4		5	4	4	5	3	3	3	3	5	4	5	4
IES José Mor de Fuentes	Huesca	Monzón	Urban	Públic	No HPS	1	1		2	2	1	0	0	0	0	0	0	0	0	1	0	1	3	53	1.68	1	3	4	3	2	3	1	2	3	3	3	27	4	2	4	3	2	1	2	1	2	2	4	3
IES José Mor de Fuentes	Huesca	Monzón	Urban	Públic	No HPS	0	2		1	3	1	1	0	0	0	0	0	0	0	1	0	4	4	65	1.74	2	3	3	2	3	3	2	2	3	2	2	25	4	4	3	4	3	5	2	1	4	3	2	4
IES José Mor de Fuentes	Huesca	Monzón	Urban	Públic	No HPS	0	2		1	1	1	1	0	0	0	0	0	0	0	1	0	2	4	60	1.75	2	2	3	4	4	3	3	3	4	3	4	33	5	4	5	4	4	3	2	3	3	4	4	4
IES José Mor de Fuentes	Huesca	Monzón	Urban	Públic	No HPS	1	2		0		1	1	0	0	0	0	0	0	0	0	0	3	3	50	1.62	2												5	3	4	4	3	2	4	2	4	2	4	3
IES José Mor de Fuentes	Huesca	Monzón	Urban	Públic	No HPS	0	2		1	3	1	1	0	0	0	0	0	0	0	0	1	3	1	55	1.76	1	2	2	2	3	3	1	3	3	2	4	25	5	1	4	3	2	4	3	3	3	5	2	3
IES José Mor de Fuentes	Huesca	Monzón	Urban	Públic	No HPS	0	1		2	2	1	1	1	1	0	0	0	0	0	1	0			36	1.59	2	3	3	2	3	3	3	3	3	2	3	28	4	4	4	4	4	3	3	2	4	4	4	3
IES José Mor de Fuentes	Huesca	Monzón	Urban	Públic	No HPS	1	1		1	1	1	1	0	0	0	0	0	0	0	1	0	3	4	43	1.57	1	3	3	4	3	4	2	3	3	2	2	29	5	5	4	4	3	4	5	2	3	4	3	3
IES José Mor de Fuentes	Huesca	Monzón	Urban	Públic	No HPS	1	1		0		1	1	0	0	0	0	0	0	0				4		1.64	2	3	3	3	3	3	3	3	3	3	3	30	4	4	4	3	5	4	4	3	4	3	3	3
IES José Mor de Fuentes	Huesca	Monzón	Urban	Públic	No HPS	1	1		0		1	1	0	0	0	0	0	0	0			1	4	45	1.56	2	3	3	3	3	3	3	3	3	3	3	30	4	4	3	4	3	2	4	3	4	3	2	3
IES José Mor de Fuentes	Huesca	Monzón	Urban	Públic	No HPS	1	2		1	3	1	1	0	0	0	0	0	0	0	0	1	3	4	46	1.59	2	2	3	3	2	2	2	2	3	2	2	23	5	4	5	3	4	2	2	2	3	4	4	4
IES José Mor de Fuentes	Huesca	Monzón	Urban	Públic	No HPS	0	2		0		1	1	0	0	0	0	0	0	0	0	0			84	1.67	3	3	3	3	4	2	4	2	4	2	3	30	4	3	4	4	5	2	2	4	4	3	3	4
IES José Mor de Fuentes	Huesca	Monzón	Urban	Públic	No HPS	0	1		1	3	1	1	0	0	0	0	0	0	0	0	1	4	4	50	1.65	1	3	3	3	3	4	3	3	4	3	4	33	5	5		4	5	5	4		4	4		5
IES José Mor de Fuentes	Huesca	Monzón	Urban	Públic	No HPS	1	2		3	2	1	1	0	0	0	0	0	0	0	1	1	2	3	55	1.6	2	2	2	3	2	2	2	2	2	2	3	22	4	4	4		3	2	2	3	4	3	3	3
IES José Mor de Fuentes	Huesca	Monzón	Urban	Públic	No HPS	1	2		1	3	1	1	0	0	0	0	0	0	0	1	0	3	3	59	1.6	1	3	4	4	3	3	3	2	4	3	2	31	4	5	5	5	5	4	3	5	5	5	5	4
IES José Mor de Fuentes	Huesca	Monzón	Urban	Públic	No HPS	0	2		1	1	1	1	0	0	0	0	0	0	0	1	0	4	4	57	1.69	2	3	4	4	2	4	2	2	4	3	4	32	4	4	5	4	4	3	4	2	3	4	5	5
IES José Mor de Fuentes	Huesca	Monzón	Urban	Públic	No HPS	1	2		1	3	1	0	0	1	0	0	0	0	0	1	0	2	3	60	1.79	2	2	4	3	2	2	2	2	4	3	3	27	5	5	5	5	5	4	4	5	5	5	3	4
IES José Mor de Fuentes	Huesca	Monzón	Urban	Públic	No HPS	0	1		2	1	1	1	0	0	0	0	0	0	0	1	1	3	3	55	1.73	1	3	4	3	3	3	3	3	4	3	4	33	5	5	4	5	5	4	3	4	5	5	5	4
IES José Mor de Fuentes	Huesca	Monzón	Urban	Públic	No HPS	1	1		1	3	1	1	0	0	0	0	0	0	0	0	1	4	3	65	1.78	1	3	4	2	3	3	2	2	4	3	3	29	4	5	4	4	4	5	4	2	3	5	4	4
IES José Mor de Fuentes	Huesca	Monzón	Urban	Públic	No HPS	0	1		2	2	1	1	0	0	0	0	0	0	0	1	1	4	4	45	1.5	1	3	4	3	3	3	4	3	4	3	4	34	4	5	5	4	5	5	4	5	4	5	5	4
IES José Mor de Fuentes	Huesca	Monzón	Urban	Públic	No HPS	0	1		2	2	1	1	0	0	0	0	0	0	0	1	0	3	4	55	1.74	1	4	4	3	4	3	3	3	4	3	4	35	4	5	5	5	4	5	4	4	5	3	5	4
IES José Mor de Fuentes	Huesca	Monzón	Urban	Públic	No HPS	1	1		1	3	1	1	0	0	0	0	0	0	0	0	1	4	4	58	1.79	1	3	4	3	4	3	2	4	4	3	3	33	4	5	4	4	3	5	2	2	3	5	5	5
IES José Mor de Fuentes	Huesca	Monzón	Urban	Públic	No HPS	1	1		2	2	1	1	0	0	0	1	0	0	0	1	1	4	4	59	1.53	1	4	3	3	2	3	3	3	3	3	4	31	4	4	4	5	5	4	3	2	3	4	3	3
IES José Mor de Fuentes	Huesca	Monzón	Urban	Públic	No HPS	0	2		2	3	1	1	0	0	0	0	0	0	0	1	0	2	2	51	1.66	1	4	4	3	4	3	2	4	3	4	4	35	4	5	4	3	4	3	4	5	3	4	5	5
IES José Mor de Fuentes	Huesca	Monzón	Urban	Públic	No HPS	1	2		0		1	1	0	0	0	0	0	0	0	0	0					2	3	4	3	3	3	2	3	4	4	3	32	5	4	4	3	5	3	2	5	2	4	4	4
IES José Mor de Fuentes	Huesca	Monzón	Urban	Públic	No HPS	1	2		0		1	1	0	0	0	0	0	0	0	0	0	3	4	41	1.64	1	3	4	4	3	3	4	4	4	3	4	36	5	5	5	5	5	4	3	4	4	5	5	4
IES José Mor de Fuentes	Huesca	Monzón	Urban	Públic	No HPS	1	1		3	1	1	1	0	0	0	0	0	0	0	1	1	4	4	38	1.53	2	2	2	2	2	3	1	2	3	3	3	23	5	4	4	4	3	5	3	2	3	3	3	3
IES José Mor de Fuentes	Huesca	Monzón	Urban	Públic	No HPS	1	1		1	3	1	1	0	0	0	0	0	0	0	0	1	3	3	70	1.55	2	2	4	3	2	3	2	3	3	3	3	28	2	2	4	3	5	4	3	3	4	3	4	4
IES José Mor de Fuentes	Huesca	Monzón	Urban	Públic	No HPS	0	1		2	2	1	1	0	0	0	0	0	0	0	0	1	2	4	50	1.68	2	2	3	2	3	2	1	2	4	3	2	24	3	3	4	3	2	5	4	3	4	1	3	2
IES José Mor de Fuentes	Huesca	Monzón	Urban	Públic	No HPS	1	2		0		1	1	0	0	0	0	0	0	0	0	0	4	3	48	1.61	1	3	3	3	3	4	2	3	4	3	3	31	5	4	4	3	5	3	4	3	4	2	4	4
IES José Mor de Fuentes	Huesca	Monzón	Urban	Públic	No HPS	1	2		3	1	1	1	0	0	0	0	0	0	0	1	1	2	2	45	1.46	2	4	4	4	4	3	3	3	4	3	3	35	4	4	3	3	4	2	4	3	4	3	3	4
IES José Mor de Fuentes	Huesca	Monzón	Urban	Públic	No HPS	1	2		1	3	1	1	0	0	0	0	0	0	0	1	0	1	4	54	1.72	2	3	4	3	2	3	2	3	4	3	4	31	4	4	4	4	2	3	2	3	4	4	4	4
IES José Mor de Fuentes	Huesca	Monzón	Urban	Públic	No HPS	0	2		0		1	1	0	0	0	0	0	0	0	0	0	3	3	51	1.65	1	3	2	2	3	3	3	3	4	3	3	29	3	4	4	3	1	2	2	2	3	5	3	3
IES José Mor de Fuentes	Huesca	Monzón	Urban	Públic	No HPS	1	1		2	2	1	1	0	0	0	0	0	0	0	1	0	2	3	63	1.68	2	4	4	3	4	2	4	4	4	4	4	37	4	5	5	5	5	5	5	3	3	3	3	4
IES José Mor de Fuentes	Huesca	Monzón	Urban	Públic	No HPS	0	1		2	3	1	1	0	0	0	0	0	0	0	1	0	2	2	76	1.7	1	3	4	4	3	3	3	3	4	4	4	35	5	5	5	5	5	4	3	5	5	5	5	4
IES José Mor de Fuentes	Huesca	Monzón	Urban	Públic	No HPS	0	1		2	2	1	1	0	0	0	0	0	0	0	1	0	2	2	58	1.78	1	3	3	4	3	3	3	3	4	3	3	32	4	5	5	4	5	5	4	5	4	4	5	4
IES José Mor de Fuentes	Huesca	Monzón	Urban	Públic	No HPS	1	1		2	3	0	1	0	0	0	0	0	0	1			2	2	47	1.6	3	2	3	2	3	4	3	2	3	4	4	30	3	4	4	3	3	5	4	3	3	4	3	3
IES José Mor de Fuentes	Huesca	Monzón	Urban	Públic	No HPS	1	1		2	3	1	1	1	1	0	0	0	0	0	1	0	2	1	53	1.65	1	3	4	2	3	2	3	3	2	2	4	28	3	5	4	5	3	4	2	1	3	4	2	3
IES José Mor de Fuentes	Huesca	Monzón	Urban	Públic	No HPS	0	1		1	1	1	1	0	0	0	0	0	0	0	1	0	3	4			2	3	3	2	3	3	3	2	2	2	2	25	4	5	4	3	5	5	5	2	2	3	3	3
IES José Mor de Fuentes	Huesca	Monzón	Urban	Públic	No HPS	1	2		4	1			0	0	0	0	0	0	1	1	1	2	1	60	1.62	3	2	3	4	2	3	1	2	2	2	3	24	5	4	3	3	3	2	1	2	2	4	3	3
IES Juan de Lanuza	Borja	Zaragoza	Rural	Públic	HPS	1	1		3	1	1	0	0	0	0	0	0	0	0	0	1	1	3	60	1.6	2	2	3	4	3	4	2	2	3	3	2	28	5	3	3	5	4	4	2	2	5	4	5	4
IES Juan de Lanuza	Borja	Zaragoza	Rural	Públic	HPS	1	1		1	3	1	1	0	0	0	0	0	0	0	0	1	1	3	60	1.6	2	2	3	4	3	4	2	2	3	2	2	27	5	3	3	5	4	4	2	2	5	4	5	4
IES Juan de Lanuza	Borja	Zaragoza	Rural	Públic	HPS	0	1		0		1	1	0	0	0	0	0	0	0	0	0	3	3	45	1.6	2	3	4	4	3	3	3	3	4	4	3	34	4	5	4	4	5	5	2	2	4	5	5	3
IES Juan de Lanuza	Borja	Zaragoza	Rural	Públic	HPS	0	1		1	3	1	1	0	0	0	0	0	0	0	1	0	1	1	70	1.68	2	4	3	3	2	2	3	3	2	3	4	29	3	4	4	3	3	3	2	1	5	4	3	3
IES Juan de Lanuza	Borja	Zaragoza	Rural	Públic	HPS	0	1		1	3	1	1	0	0	0	0	0	0	0	1	0	4		60	1.72	2	3	4	3	4	3	3	2	3	3	2	30	4	4	3	3	5	3	5	2	3	4	4	4
IES Juan de Lanuza	Borja	Zaragoza	Rural	Públic	HPS	1	1		1	3	1	1	0	0	0	0	0	0	0	1	0	3	3	48	1.67	2	3	3	4	2	2	2	3	3	4	3	29	4	5	4	4	5	5	2	2	4	3	4	4
IES Juan de Lanuza	Borja	Zaragoza	Rural	Públic	HPS	1	1		1	3	1	1	0	0	0	0	0	0	0	1	0	3	3	48	1.62	2	3	3	4	2	2	2	3	3	4	3	29	4	5	4	4	5	5	2	2	4	3	4	4
IES Juan de Lanuza	Borja	Zaragoza	Rural	Públic	HPS	1	1		1	3	1	1	0	0	0	0	0	0	0	1	0	2	2	62	1.66	1	3	4	4	4	4	3	3	4	3	3	35	4	5	4	4	5	3	5	4	5	4	5	4
IES Juan de Lanuza	Borja	Zaragoza	Rural	Públic	HPS	0	1		0		1	1	0	0	0	0	0	0	0	0	0	3	4	54	1.6	1	3	4	3	3	3	3	4	4	4	4	35	4	5	4	5	5	5	3	4	4	4	3	4
IES Juan de Lanuza	Borja	Zaragoza	Rural	Públic	HPS	1	1		1	3	1	1	0	0	0	0	0	0	0	0	1	1	3	53	1.55	2	3	4	4	3	2	3	2	4	1	3	29	4	4	5	5	5	3	2	4	4	5	3	5
IES Juan de Lanuza	Borja	Zaragoza	Rural	Públic	HPS	0	1		1	3	1	1	0	0	0	0	0	0	0	1	0	3	1	40	1.59	1	2	4	3	1	3	2	3	4	3	4	29	3	4	5	5	4	5	5	4	3	3	4	4
IES Juan de Lanuza	Borja	Zaragoza	Rural	Públic	HPS	1	1		1	1	1	1	0	0	0	0	0	0	0	0	1			50	1.65	2	3	3	3	3	3	2	3	3	3	3	29	5	3	4	4	5	2	4	3	4	3	5	4
IES Juan de Lanuza	Borja	Zaragoza	Rural	Públic	HPS	1	1		1	1	1	1	0	0	0	0	0	0	0	0	1	3	4	53	1.6	1	2	4	3	3	3	2	3	3	3	3	29	4	4	4	4	5	3	4	2	4	3	5	5
IES Juan de Lanuza	Borja	Zaragoza	Rural	Públic	HPS	0	1		0		1	1	0	0	0	0	0	0	0	0	0	4	3	36	1.4	1	3	4	4	4	4	4	4	4	4	4	39	5	5	5	5	5	5	5	5	5	5	5	5
IES Juan de Lanuza	Borja	Zaragoza	Rural	Públic	HPS	0	1		2	1	1	1	0	0	0	0	0	0	0	1	1	3	2	43		2	3	3	3	4	3	4	4	4	4	3	35	4	1	5	4	5	4	4	4	5	4	4	4
IES Juan de Lanuza	Borja	Zaragoza	Rural	Públic	HPS	1	1		1	1	1	1	0	0	0	0	0	0	0	0	1	4	2	36		1	3	3	3	2	2	3	2	4	2	2	26	5	3	4	4	5	4	4	4	5	4	4	4
IES Juan de Lanuza	Borja	Zaragoza	Rural	Públic	HPS	1	1		1	1	1	1	0	0	0	0	0	0	0	0	1	1	1	40	1.5	2	2	3	4	3	4	3	4	4	4	3	34	5	4	5	4	5	5	5	3	4	5	4	4
IES Juan de Lanuza	Borja	Zaragoza	Rural	Públic	HPS	1	1		1	1	1	1	0	0	0	0	0	0	0	1	0	1	2	48	1.55	1	3	4	3	3	4	3	3	4	3	3	33	5	4	4	4	4	4	4	4	4	4	4	4
IES Juan de Lanuza	Borja	Zaragoza	Rural	Públic	HPS	1	1		1	1	1	1	0	0	0	0	0	0	0	1	0	4	1	54	1.6	2	3	4	3	2	3	2	3	4	2	2	28	5	4	4	5	4	4	4	4	5	4	5	4
IES Juan de Lanuza	Borja	Zaragoza	Rural	Públic	HPS	1	1		2	2	1	1	0	0	0	0	0	0	0	1	1			40		1	3	2	4	3	4	2	3	2	3	2	28	4	4	5	4	5	5	5	4	4	5	4	5
IES Juan de Lanuza	Borja	Zaragoza	Rural	Públic	HPS	1	1		1	3	1	1	0	0	0	0	0	0	0	0	1	2	3	41	1.58	2	2	4	4	4	3	2	2	4	4	4	33	4	2	5	5	5	1	1	3	2	3	1	2
IES Juan de Lanuza	Borja	Zaragoza	Rural	Públic	HPS	0	1		1	3	1	1	0	0	0	0	0	0	0	0	1	2	3	39	1.57	2	3	2	4	4	2	4	3	3	2	4	31	4	3	1	2	3	4	1	3	2	3	4	3
IES Juan de Lanuza	Borja	Zaragoza	Rural	Públic	HPS	1	1		2	3	1	1	0	0	0	0	0	0	0	1	0	4	4	42	1.46	1	3	4	3	3	3	2	3	3	3	3	30	4	4	4	4	5	5	2	3	3	4	3	3
IES Juan de Lanuza	Borja	Zaragoza	Rural	Públic	HPS	1	1		1	3	1	1	0	0	0	0	0	0	0	1	0	1	1	48	1.58	2	3	4	4	2	2	3	2	3	2	3	28	4	4	4	3	4	3	3	3	4	3	3	4
IES Juan de Lanuza	Borja	Zaragoza	Rural	Públic	HPS	1	1		1	2	1	1	0	0	0	0	0	0	0	0	1	1	2	45.5	1.64	2	3	4	4	3	3	3	2	3	2	2	29	4	4	4	4	4	4	4	3	4	4	3	4
IES Juan de Lanuza	Borja	Zaragoza	Rural	Públic	HPS	1	1		2	3	1	1	0	0	1	1	0	0	1	0	1	4	2	46	1.58	1	2	4	4	2	4	3	2	4	3	3	31	5	5	4	5	4	3	3	4	4	5	5	5
IES Juan de Lanuza	Borja	Zaragoza	Rural	Públic	HPS	1	1		1	1	1	1	0	0	0	0	0	0	0	1	0	3	3	70	1.6	2	1	3	3	4	3	3	3	3	3	3	29	4	3	4	3	5	4	4	5	5	5	3	4
IES Matarraña	Teruel	Valderrobres	Rural	Públic	HPS	0	2		1	1	1	1	0	0	0	0	0	0	0	0	0	3	4	52	1.7	2
IES Matarraña	Teruel	Valderrobres	Rural	Públic	HPS	0	2		1	3	1	1	0	0	0	0	0	0	0	1	0	3	3	55	1.7	2	4	3	3	2	2	2	1	1		3			2	3	3	3	1	1	1	2	3	1	3
IES Matarraña	Teruel	Valderrobres	Rural	Públic	HPS	0	1		1	1	1	1	0	0	0	0	0	0	0	0	1	3	3	40	1.4	1	4	4	2	3	3	2	3	4	3	4	32	5	5	5	5	4	5	4	5	5	5	4	5
IES Matarraña	Teruel	Valderrobres	Rural	Públic	HPS	0	2		1	3	1	1	0	0	0	0	0	0	0	0	1	4	4	46	1.6	2	3	3	4	4	3	3	4	3	2	3	32	4	5	4	4	4	4	4	3	3	4	4	4
IES Matarraña	Teruel	Valderrobres	Rural	Públic	HPS	1	2		1	3	1	1	0	0	0	0	0	0	0	1	0	1	1	42	1.58	2	2	4	2	2	3	2	2	4	4	3	28	4	5	5	5	5	3	4	2	5	4	4	4
IES Matarraña	Teruel	Valderrobres	Rural	Públic	HPS	0	2		4	2	1	0	0	1	0	0	0	0	0	1	1	3	2	35	1.37	1	4	4	3	4	4	2	4	4	2	2	33	4	3	5	5	5	2	5	4	5	5	5	4
IES Matarraña	Teruel	Valderrobres	Rural	Públic	HPS	0	1		1	1	1	1	0	0	0	0	0	0	0	0	1			42		2	2	3	4	4	3	2	4	3	3	2	30	5	4	4	4	3	5	2	4	5	4	4	3
IES Matarraña	Teruel	Valderrobres	Rural	Públic	HPS	0	2		0		1	1	0	0	0	0	0	0	0	0	0	2	2	65	1.75	2	3	3	2	3	4	3	3	3	3	2	29	4	5	5	3	3	2	5	3	5	5	4	3
IES Matarraña	Teruel	Valderrobres	Rural	Públic	HPS	1	1		0		1	1	0	0	0	0	0	0	0	0	0	2	2	49	1.5	2	3	4	2	2	3	2	2	4	3	3	28	3	2	4	3	3	2	3	3	3	2	3	3
IES Matarraña	Teruel	Valderrobres	Rural	Públic	HPS	0	1		0		1	1	0	0	0	0	0	0	0	0	0	3	4	45	1.55	2	3	4	2	3	2	3	2	3	3	3	28	4	4	4	4	4	2	4	4	3	4	3	3
IES Matarraña	Teruel	Valderrobres	Rural	Públic	HPS	1	2		2	2	1	0	0	0	0	0	0	0	0	1	1	4	4			1	4	4	3	3	3	4	4	4	4	4	37	4	5	4	4	4	3	3	3	3	3	4	3
IES Matarraña	Teruel	Valderrobres	Rural	Públic	HPS	0	2		1	1	1	1	0	0	0	0	0	0	0	0	1	2	4	55	1.65	1	3	2	1	3	3	3	3	3	4	4	29	5	5	5	3	5	2	1	2	5	5	3	4
IES Matarraña	Teruel	Valderrobres	Rural	Públic	HPS	0	2		1	1	1	1	0	0	0	0	0	0	0	1	0	3	3	60	1.7	2	3	4	3	3	4	2	3	3	4	3	32	4	4	4	3	1	2	3	2	3	4	4	4
IES Matarraña	Teruel	Valderrobres	Rural	Públic	HPS	1	2		0													1	4	53	1.68	1	2	3	3	2	3	2	2	2	2	2	23	4	4	5	5	3	5	4	2	2	2	3	2
IES Matarraña	Teruel	Valderrobres	Rural	Públic	HPS	1	2		1	3	1	1	0	0	1	0	0	0	0	0	1	3	3	55	1.62	2	3	2	3	3	3	2	2	3	2	3	26	4	5	4	4	3	3	4	4	2	3	4	2
IES Matarraña	Teruel	Valderrobres	Rural	Públic	HPS	1	1		2	2	1	1	0	0	0	0	0	0	0	0	1	2	2	70	1.65	2
IES Matarraña	Teruel	Valderrobres	Rural	Públic	HPS	0	2		1	1	1	1	0	0	0	0	0	0	0	1	0	3	4	39	1.55	1	4	4	4	3	4	3	4	4	3	4	37	5	5	5	4	5	4	3	2	5	4	3	4
IES Matarraña	Teruel	Valderrobres	Rural	Públic	HPS	0	1		2	3	1	1	0	0	0	0	0	0	0	1	0	4	4	40	1.7	2	2	4	3	3	3	2	2	4	3	2	28	4	4	5	5	5	5	2	2	5	5	4	4
IES Matarraña	Teruel	Valderrobres	Rural	Públic	HPS	0	1		0		1	1	0	0	0	0	0	0	0	0	0	1	1	60	1.56	2	4	2	4	3	3	2	2	4	4	3	31	4	5	5	4	5	3	3	4	5	5	4	3
IES Matarraña	Teruel	Valderrobres	Rural	Públic	HPS	1	2		1	1	1	0	0	0	1	1	0	0	0	1	0	1	3	60	1.7	2	3	4	3	3	4	3	3	3	3	3	32	4	4	5	4	4	4	4	4	3	4	3	3
IES Matarraña	Teruel	Valderrobres	Rural	Públic	HPS	0	2		2	1	1	1	0	0	0	0	0	0	0	1	0	3	3	56	1.72	1	4	3	3	2	4	2	3	3	3	2	29	5	5	5	4	4	5	4	4	3	5	4	5
IES Matarraña	Teruel	Valderrobres	Rural	Públic	HPS	1	2		1	3	1	1	0	0	0	0	0	0	0	1	0	2	3	46	1.63	2	3	3	3	3	3	3	3	3	3	4	31	5	5	5	4	5	4	4	4	4	4	4	5
IES Matarraña	Teruel	Valderrobres	Rural	Públic	HPS	0	2		1	3	1	1	0	0	0	0	0	0	0	0	1	1	1	54	1.6	2	2	3	4	2	3	2	3	3	2	2	26	4	4	5	3	3	2	1	1	3	2	3	3
IES Matarraña	Teruel	Valderrobres	Rural	Públic	HPS	0	1		0		1	1	0	0	0	0	0	0	0	0	0	2	3	50	1.6	2	2	3	3	4	4	3	2	4	4	3	32	5	4	5	4	3	2	3	2	4	3	3	3
IES Matarraña	Teruel	Valderrobres	Rural	Públic	HPS	0	1		1	1	1	1	0	0	0	0	0	0	0	1	0	2	3			2	2	3	3	2		2	2	3	3	2		3	3	4	3	2	4	3	2	3	4	4	3
IES Matarraña	Teruel	Valderrobres	Rural	Públic	HPS	0	2		1		1	1	0	0	0	0	0	0	0	0	1	2	3	60	1.76	2	2	3	3	2	3	2	3	4	3	3	28	3	3	3	4	4	3	2	2	4	5	3	4
IES Matarraña	Teruel	Valderrobres	Rural	Públic	HPS	1	2		1	3	1	1	0	0	0	0	0	0	0	0	1	2	2	59	1.6	1	3	3	3	2	3	3	3	4	4	3	31	4	3	4	4	4	3	2	3	4	3	2	3
IES Matarraña	Teruel	Valderrobres	Rural	Públic	HPS	1	1		2	3	0	1	0	0	0	0	0	0	0	0	0	1	4	42	1.63	1	3	3	3	4	3	2	3	3	3	3	30	4	5	5	4	4	5	2	3	3	5	3	4
IES Matarraña	Teruel	Valderrobres	Rural	Públic	HPS	1	2		1	3	1	1	0	0	0	0	0	0	0	1	0	3	3	46	1.6	1	3	4	3	2	3	4	3	4	3	2	31	4	2	2	4	4	2	1	3	5	1	5	3
IES Matarraña	Teruel	Valderrobres	Rural	Públic	HPS	1	2		0		1	0	0	0	1	0	0	0	1	0	0		4	70	1.66	2	2	3	2	3	3	2	3	3	3	2	26	3	4	3	2	4	5	3	4	2	4	3	3
IES Matarraña	Teruel	Valderrobres	Rural	Públic	HPS	0	2		1	3	1	1	0	0	0	0	0	0	0	0	1	3	3	50	1.6	2	3	4	3	2	3	2	2	4	3	3	29	5	5	4	4	3	2	2	2	4	4	3	3
IES Matarraña	Teruel	Valderrobres	Rural	Públic	HPS	1	1		1	3	1	1	0	0	0	0	0	0	0	0	1	4	4	42	1.6	1	3	4	3	2	3	3	3	4	3	4	32	5	4	4	5	5	3	2	3	4	4	5	5
IES Matarraña	Teruel	Valderrobres	Rural	Públic	HPS	1	1		1	1	1	1	0	0	0	0	0	0	0	0	1	2	2	41	1.46	2	3	4	3	2	3	2	2	3	2	3	27	4	5	4	5	5	5	5	5	5	4	4	4
IES Matarraña	Teruel	Valderrobres	Rural	Públic	HPS	1	1		1	1	1	1	0	0	0	0	0	0	0	0	1	1	4	42	1.6	1	2	4	4	4	4	4	4	4	4	4	38	5	5	5	5	5	5	5	5	5	5	5	5
IES Matarraña	Teruel	Valderrobres	Rural	Públic	HPS	1	2		2	1	1	1	0	0	0	0	0	0	1	1	0	3	2	47	1.72	1	2	3	3	2	3	2	4	4	3	2	28	4	4	5	5	5	2	3	3	5	3	5	4
IES Matarraña	Teruel	Valderrobres	Rural	Públic	HPS	1	2		1	3	1	1	0	0	0	0	0	0	0	1	0		4	55	1.6	2	3	4	2	2	3	2	3	4	3	3	29	4	4	4	5	4	4	4	3	2	4	4	3
IES Matarraña	Teruel	Valderrobres	Rural	Públic	HPS	1	2		1	3	1	1	0	0	1	0	0	0	0	0	1	2	2	53	1.6	2	3	3	2	2	2	2	1	3	3	3	24	4	5	5	4	5	3	4	5	3	5	4	4
IES Matarraña	Teruel	Valderrobres	Rural	Públic	HPS	1	2		4	2	1	1	0	0	0	0	0	0	0	1	1	2	2	65	1.57	2	1	4	3	4	4	3	4	4	4	2	33	5	5	3	4	5	5	1	5	5	5	3	5
IES Matarraña	Teruel	Valderrobres	Rural	Públic	HPS	1	2		1	1	1	1	0	0	0	0	0	0	0	0	1	1	1	52	1.65	1	3	4	3	2	2	2	2	3	3	3	27	5	4	4	4	3	4	4	3	4	4	4	4
IES Matarraña	Teruel	Valderrobres	Rural	Públic	HPS	1	2		1	3	1	1	0	0	0	0	0	0	0	1	0	2	4	54	1.68	1	3	4	3	3	3	3	3	3	3	3	31	4	5	5	5	5	5	4	4	5	4	4	4
IES Matarraña	Teruel	Valderrobres	Rural	Públic	HPS	0	2		1	1	1	1	0	0	0	0	0	0	0	0	1	2	4	56	1.84	2	3	4	4	3	3	2	3	4	3	2	31	4	5	5	4	5	4	3	4	3	4	5	4
IES Matarraña	Teruel	Valderrobres	Rural	Públic	HPS	0	2		2	3	1	1	0	0	0	0	0	0	0	1	0	4	4	48	1.6	1	3	4		4	4	3	4	3	3	3		4	5	4	5	4	4	3	4	4	4	5	5
IES Matarraña	Teruel	Valderrobres	Rural	Públic	HPS	1	1		0		1	0	0	1	0	0	0	0	0	0	0	4	4	49	1.53	3	3	4	3	3	3	3	2	4	4	4	33	5	5	5	5	5	3	2	5	3	5	4	4
IES Matarraña	Teruel	Valderrobres	Rural	Públic	HPS	0	1		1	3	1	0	0	0	0	0	0	0	0	1	0	1	2	68	1.7	2	1	4	3	3	4	3	3	4	3	3	31	5	5	4	4	5	5	4	3	4	4	5	4
IES Matarraña	Teruel	Valderrobres	Rural	Públic	HPS	1	1		1	1	1	1	0	0	0	0	0	0	0	1	0	1	3	33	1.4	2	2	4	3	3	2	2	2	3	3	3	27	4	2	4	3	4	4	4	4	5	4	4	4
IES Matarraña	Teruel	Valderrobres	Rural	Públic	HPS	0	1		2	3	1	1	0	0	1	0	0	0	0	1	0	3	3	36	1.46	1	2	4	4	2	3	3	3	3	3	2	29	5	5	5	5	4	4	5	1	4	5	5	5
IES Matarraña	Teruel	Valderrobres	Rural	Públic	HPS	0	1		1	3	1	1	0	0	0	0	0	0	0	0	1	4	4	45	1.6	1	3	3	3	4	3	3	3	3	2	2	29	4	4	5	4	4	4	5	4	3	4	3	4
IES Matarraña	Teruel	Valderrobres	Rural	Públic	HPS	1	2		1	1	1	0	0	1	0	0	0	0	0	1	0	2	4	44	1.6	2	3	4	4	3	3	2	3	3	4	3	32	4	4	4	4	5	5	3	4	5	4	4	4
IES Matarraña	Teruel	Valderrobres	Rural	Públic	HPS	1	2		2	3	1	1	0	0	0	0	0	0	0	0	1	2	2	50	1.6	1	3	4	3	3	3	2	2	4	3	3	30	5	5	4	5	5	4	4	4	5	4	5	5
IES Matarraña	Teruel	Valderrobres	Rural	Públic	HPS	0	2		1	1	1	1	0	0	0	0	0	0	0	0	0	1	1	50	1.45	2	2	3	3	3	3	3	2	3	3	3	28	4	5	4	4	4	4	2	2	5	4	4	3
IES Matarraña	Teruel	Valderrobres	Rural	Públic	HPS	1	1		2	1	1	1	0	0	0	0	0	0	0	0	1	3	3	50	1.56	2	1	3	2	2	2	1	2	3	2	2	20	4	3	4	2	4	2	2	3	4	2	4	3
IES Matarraña	Teruel	Valderrobres	Rural	Públic	HPS	1	1		1	1	1	1	0	1	0	0	0	0	0	1	0	3	4	48	1.6	2	2	3	3	2	3	3	2	4	3	3	28	4	4	4	3	4	4	3	3	5	3	3	3
IES Matarraña	Teruel	Valderrobres	Rural	Públic	HPS	1	2		1	3	1	1	0	0	0	0	0	0	0	1	0	4	4	55	1.65	2	2	3	2	3	3	3	3	3	2	3	27	4	4	4	4	3	3	3	3	4	4	3	3
IES Matarraña	Teruel	Valderrobres	Rural	Públic	HPS	1	2		1	1	1	1	0	0	0	0	0	0	0	0	0	1	2	45	1.7	2	3	3	3	4	3	3	3	4	3	2	31	4	5	4	3	4	3	3	2	4	2	3	4
IES Matarraña	Teruel	Valderrobres	Rural	Públic	HPS	0	2		1	3	1	1	0	0	1	1	0	0	0	0	1	1	1	60	1.62	2	4	3	3	3	3	3	3	4	3	2	31	4	3	4	4	4	3	3	2	3	3	3	4
IES Matarraña	Teruel	Valderrobres	Rural	Públic	HPS	1	1		1	1	1	1	0	0	0	0	0	0	0	0	1	3	4		1.68	2	2	4	3	3	3	1	2	2	3	1	24	5	5	3	3	3	4	4	1	2	4	3	5
IES Matarraña	Teruel	Valderrobres	Rural	Públic	HPS	1	1		1	3	1	1	0	0	0	0	0	0	0	1	0	4	3	36	1.5	1	3	3	3	4	3	2	3	3	4	3	31	4	5	4	4	4	3	3	3	4	3	3	3
IES Matarraña	Teruel	Valderrobres	Rural	Públic	HPS	1	1		1	3	1	1	0	0	0	0	0	0	0	0	1	2	3	46	1.6	2	3	4	3	2	3	2	2	4	3	2	28	4	5	4	3	4	5	2	2	5	5	3	3
IES Matarraña	Teruel	Valderrobres	Rural	Públic	HPS	0	2		0		1	1	0	0	0	0	0	0	0	0	0	3	2	60	1.73	2	3	3	4	2	3	3	3	3	2	2	28	4	3	4	3	5	2	3	4	4	3	5	3
IES Matarraña	Teruel	Valderrobres	Rural	Públic	HPS	1	2		2	1	1	1	0	0	1	1	0	0	0	1	1	4	4	50	1.65	2	2	3	2	1	1	1	2	4	2	2	20	5	4	4	3	2	1	2	2	3	3	4	4
IES Matarraña	Teruel	Valderrobres	Rural	Públic	HPS	0	2		1	3	1	1	0	0	0	0	0	0	0	0	1		3	42	1.6	1	2	3	3	4	3	3	3	3	3	3	30	4	4	4	4	5	5	4	4	4	4	5	5
IES Matarraña	Teruel	Valderrobres	Rural	Públic	HPS	0	2		0		1	0	0	0	0	0	0	0	0	0	0	2	4	56	1.67	1	3	4	3	4	4	4	3	4	3	4	36	4	4	5	5	5	2	5	5	4	3	3	5
IES Matarraña	Teruel	Valderrobres	Rural	Públic	HPS	0	2		1	1	1	1	0	0	0	0	0	0	0	1	0	3	3	65	1.67	1	3	4	3	4	4	4	3	4	3	4	36	4	4	5	5	5	2	5	5	4	3	3	5
IES Matarraña	Teruel	Valderrobres	Rural	Públic	HPS	0	1		1	3	1	0	0	0	0	0	0	0	0	0	1	2	3	38	1.55	2	2	4	4	3	3	3	3	4	3	3	32	4	4	5	5	3	2	4	3	5	5	4	4
IES Matarraña	Teruel	Valderrobres	Rural	Públic	HPS	1	2		1		1	0	0	0	0	0	0	0	0	0	1	2	2				3	2	4	2	3	2	4	3	2	2	27	5	4	4	3	5	5	4	5	3	4	4	4
IES Matarraña	Teruel	Valderrobres	Rural	Públic	HPS	1	1		1	1	1	1	1	1	0	0	0	0	0	0	1			53	1.57	2	2	2	3	3	4	2	3	2	3	2	26	4	4	4	4	3	4	3	2	4	3	3	3
IES Matarraña	Teruel	Valderrobres	Rural	Públic	HPS	0	1		3	3	1	1	0	0	0	0	0	0	0	0	0		2		1.52	1		3	3	2	3	2	3	4	3	3		3	3	5	5	4	3	3	2	3	2	3	2
IES Matarraña	Teruel	Valderrobres	Rural	Públic	HPS	0	1		1	3	1	0	0	1	0	0	0	0	0	0	0	2	4	54	1.6	1	4	4	2	4	4	3	4	4	3	4	36	4	5	4	3	4	5	4	3	2	4	4	4
IES Matarraña	Teruel	Valderrobres	Rural	Públic	HPS	0	1		2	2	1	0	0	0	0	0	0	0	0	1	0	0	1	50	1.5	1	1	2	4	4	3	2	3	3	4	4	30	3	4	5	5	5	5	5	5	4	5	4	5
IES Matarraña	Teruel	Valderrobres	Rural	Públic	HPS	0	1		1	3	1	1	0	0	0	0	0	0	0	0	1	2	2	60	1.56	1	4	3	2	4	4	3	3	3	2	1	29	3	4	5	5	5	5	3	3	5	4	2	2
IES Matarraña	Teruel	Valderrobres	Rural	Públic	HPS	0	1		3	3	1	1	0	0	0	0	0	0	0	1	0	3	3	43	1.58	1	3	4	2	3	2	2	3	3	3	3	28	4	5	4	4	3	4	4	2	3	4	4	3
IES Miguel Catalán	Zaragoza	Zaragoza	Urban	Públic	No HPS	0	2		2	1	1	1	0	0	0	0	0	0	0	1	1	4	4	64	1.75	3	2	3	2	1	2	1	1	1	2	3	18	4	3	4	3	4	2	2		2	2	1	1
IES Miguel Catalán	Zaragoza	Zaragoza	Urban	Públic	No HPS	0	1		1	1	1	1	0	0	0	0	0	0	0	0	1	4	3	57	1.71	2	3	4	3	3	3	4	4	4	3	4	35	5	4	4	4	4	5	5	5	5	4	4	4
IES Miguel Catalán	Zaragoza	Zaragoza	Urban	Públic	No HPS	0	1		2	1	1	1	0	0	0	0	0	0	0			2	3	70	1.7	1	3	3	3	3	4	3	3	4	3	3	32	4	4	4	3	5	4	4	3	4	4	3	3
IES Miguel Catalán	Zaragoza	Zaragoza	Urban	Públic	No HPS	0	1		3	3	1	1	0	0	0	0	0	0	0	1	0	4	4	36	1.6	1	3	3	2	3	2	2	1	2	3	2	23	5	4	5	5	5	4	5	5	4	5	2	5
IES Miguel Catalán	Zaragoza	Zaragoza	Urban	Públic	No HPS	1	1		1	3	1	1	0	0	0	0	0	0	0	0	1	3	4	36	1.49	1	3	4	4	3	3	4	4	4	4	4	37	5	5	5	4	5	5	4	4	5	5	4	5
IES Miguel Catalán	Zaragoza	Zaragoza	Urban	Públic	No HPS	0	1		1	1	1	1	0	0	0	0	0	0	0	0	1	2	4	39	1.47	2	1	3	4	3	3	3	2	4	3	3	29	5	4	5	5	5	5	5	4	4	5	5	4
IES Miguel Catalán	Zaragoza	Zaragoza	Urban	Públic	No HPS	0	1		0		1	1	0	0	0	0	0	0	0	0	0	3	4	40	1.47	1	2	3	4	3	3	4	3	3	4	4	33	5	5	5	5	4	4	4	4	5	4	4	5
IES Miguel Catalán	Zaragoza	Zaragoza	Urban	Públic	No HPS	0	1		1	1	1	1	0	0	0	0	0	0	0	1	0	3	3	60	1.74	2	4	4	3	4	2	4	3	4	4	3	35	5	5	3	4	5	4	5	3	5	4	2	5
IES Miguel Catalán	Zaragoza	Zaragoza	Urban	Públic	No HPS	1	1		2	2	1	0	0	0	0	1	0	0	0	1	0	4	4	47	1.57	2	2	3	3	3	3	2	4	4	3	3	30	4	5	4	5	5	4	5	5	5	4	5	5
IES Miguel Catalán	Zaragoza	Zaragoza	Urban	Públic	No HPS	1	1		0		1	1	0	0	0	0	0	0	0	0	0	2	4	40	1.45	1	2	4	4	3	3	4	4	4	4	4	36	5	3	5	5	5	5	4	4	5	5	3	5
IES Miguel Catalán	Zaragoza	Zaragoza	Urban	Públic	No HPS	0	1		0		1	0	0	0	0	0	0	0	0	0	0		4	50	1.7	1	4	4		2	3	4	4	4	3	4		4	5	5	4	2	5	3	3	5	5	4	4
IES Miguel Catalán	Zaragoza	Zaragoza	Urban	Públic	No HPS	1	2		1	3	1	1	0	0	0	0	0	0	0	0	1	3	4	42	1.64	2	2	3	4	3	3	3	3	3	3	3	30	5	5	5	4	5	4	4	4	5	5	4	4
IES Miguel Catalán	Zaragoza	Zaragoza	Urban	Públic	No HPS	1	2		1	1	1	1	0	0	0	0	0	0	0	0	1	1	4		1.64	2	2	3	4	4	3	3	3	3	4	4	33	5	5	5	4	5	5	5	4	5	5	4	5
IES Miguel Catalán	Zaragoza	Zaragoza	Urban	Públic	No HPS	0	2		1	1	1	1	0	0	0	0	0	0	0	0	1	3	4	56	1.62	2	3	4	4	2	3	4	4	4	3	3	34	4	5	5	4	5	5	5	5	5	5	4	4
IES Miguel Catalán	Zaragoza	Zaragoza	Urban	Públic	No HPS	1	2		1	3	1	1	0	0	0	0	0	0	0	1	0	4	4		1.75	1	3	4	4	3	3	3	2	4	3	3	32	5	5	4	5	5	5	5	4	5	5	3	4
IES Miguel Catalán	Zaragoza	Zaragoza	Urban	Públic	No HPS	0	2		1	3	1	0	0	0	0	0	0	0	0	0	1	4	4		1.67	2	4	4	3	3	3	3	3	4	2	3	32	4	5	5	4	3	4	3	4	5	4	3	2
IES Miguel Catalán	Zaragoza	Zaragoza	Urban	Públic	No HPS	0	2		1	1	1	1	0	0	0	0	0	0	0	1	0	4	4	43	1.53	2	2	4	3	2	3	3	3	4	3	4	31	5	5	5	4	4	4	5	3	5	4	4	5
IES Miguel Catalán	Zaragoza	Zaragoza	Urban	Públic	No HPS	0	2		1	1	1	1	0	0	0	0	0	0	0	0	1	3	4	49	1.63	2	2	4	3	2	3	3	3	4	3	4	31	5	5	5	4	4	4	5	3	5	4	4	5
IES Miguel Catalán	Zaragoza	Zaragoza	Urban	Públic	No HPS	1	2		1	3	1	1	0	0	0	0	0	0	0	1	0	3	3			2	3	3	3	2	4	3	2	3	4	4	31	5	5	5	5	5	4	5	5	5	5	4	4
IES Miguel Catalán	Zaragoza	Zaragoza	Urban	Públic	No HPS	1	2		1	3	1	1	0	0	0	0	0	0	0	0	1	4	4	44	1.56	1	2	3	3	2	3	3	3	3	2	2	26	5	3	4	5	4	2	4	5	4	2	4	4
IES Miguel Catalán	Zaragoza	Zaragoza	Urban	Públic	No HPS	0	2		2	3	1	1	0	0	0	0	0	0	0	0	1	3	4	61	1.78	1	2	4	3	3	3	4	3	3	3	4	32	4	4	4	4	5	3	4	5	3	5	4	3
IES Miguel Catalán	Zaragoza	Zaragoza	Urban	Públic	No HPS	0	1		1	1	1	0	0	0	0	0	0	0	0	1	0	3	3	60	1.75	2	3	4	4	3	2	4	3	3	3	3	32	3	2	3	3	4	1	3	1	2	3	3	3
IES Miguel Catalán	Zaragoza	Zaragoza	Urban	Públic	No HPS	0	1		2	1	1	1	0	0	0	0	0	0	0	0	1	3	3	43	1.56	1	2	4	2	2	3	3	3	4	1	2	26	3	2	4	2	3	3	2	1	4	2	3	2
IES Miguel Catalán	Zaragoza	Zaragoza	Urban	Públic	No HPS	0	1		2	3	1	0	0	0	1	0	0	0	0	1	1	4	4	62	1.56	2	4	3	4	3	4	4	4	4	3	2	35	2	4	4	2	3	2	4	4	1	2	3	2
IES Miguel Catalán	Zaragoza	Zaragoza	Urban	Públic	No HPS	0	1		1	1	1	0	0	0	0	0	0	0	0	0	1			83	1.8	2	3	4	3	3	3	3	3	3	3	3	31	4	4	4	3	4	4	4	4	4	2	4	3
IES Miguel Catalán	Zaragoza	Zaragoza	Urban	Públic	No HPS	1	1		1	1	1	1	0	0	0	0	0	0	1	1	0	3	3	45	1.65	2	2	4	3	2	3	1	2	4	4	3	28	3	3	3	3	4	4	4	2	3	3	3	2
IES Miguel Catalán	Zaragoza	Zaragoza	Urban	Públic	No HPS	0	1		4	1	1	1	0	0	0	0	0	0	0	1	1	3	4	38	1.58	1	3	4	2	4	4	2	3	4	2	4	32	5	5	5	3	4	1	2	2	4	3	4	2
IES Miguel Catalán	Zaragoza	Zaragoza	Urban	Públic	No HPS	0	1		1	3	1	1	0	0	0	0	0	0	0	0	1	2	4	49	1.7	2	3	3	4	2	2	4	3	3	2	3	29	4	5	3	4	4	2	3	2	4	5	3	3
IES Miguel Catalán	Zaragoza	Zaragoza	Urban	Públic	No HPS	0	2		1	1	1	1	0	0	0	0	0	0	0	0	1	3	3	57	1.68	2	2	4	3	3	4	4	3	4	4	3	34	2	5	5	5	4	3	4	4	1	2	4	4
IES Miguel Catalán	Zaragoza	Zaragoza	Urban	Públic	No HPS	1	2		1	1	1	0	0	1	0	0	0	0	0	0	1	4	4	48	1.65	1	3	4	2	3	2	3	2	4	2	2	27	4	4	3	2	2	5	4	3	2	2	2	2
IES Miguel Catalán	Zaragoza	Zaragoza	Urban	Públic	No HPS	0	2		2	2	1	1	0	0	0	0	0	0	0	0	1	4	3		1.78	1	3	3	2	3	4	3	3	4	2	3	30	4	5	4	3	5	3	2	3	3	5	4	4
IES Miguel Catalán	Zaragoza	Zaragoza	Urban	Públic	No HPS	0	2		1	2	1	1	0	0	0	0	0	0	0	1	0	0	0	83	1.74	2	2	2	1	3	2	4	3	3	2	3	25	4	2	5	4	3	3	4	2	5	2	3	1
IES Miguel Catalán	Zaragoza	Zaragoza	Urban	Públic	No HPS	0	2		1	3	1	1	0	0	0	0	0	0	0	0	1			43	1.65	2	3	3	2	3	4	4	4	4	3	3	33	5	4	5	3	3	4	3	4	2	3	3	4
IES Miguel Catalán	Zaragoza	Zaragoza	Urban	Públic	No HPS	1	2		1	1	1	1	0	0	0	0	0	0	0	1	0	3	4	50	1.63	2	3	3	2	2	3	2	2	3	3	2	25	2	5	4	2	5	5	3	5	2	5	3	2
IES Miguel Catalán	Zaragoza	Zaragoza	Urban	Públic	No HPS	1	2		3	2	1	1	0	0	0	0	0	0	0	1	1	4	4	46	1.6	2	3	4	4	3	4	4	3	2	3	4	34	5	4	3	4	2	5	5	2	3	4	1	3
IES Miguel Catalán	Zaragoza	Zaragoza	Urban	Públic	No HPS	0	2		1	3	1	1	0	0	0	0	0	0	0	1	0	4	3	65		3	3	3	4	3	2	4	3	3	3	3	31	4	5	4	3	2	3	3	3	3	4	3	4
IES Miguel Catalán	Zaragoza	Zaragoza	Urban	Públic	No HPS	0	2		2	3	1	1	0	0	0	0	0	0	0	1	1	4	4	45	1.56	2	2	3	1	3	3	3	2	3	3	2	25	4	5	4	2	2	4	1	2	2	5	4	1
IES Miguel Catalán	Zaragoza	Zaragoza	Urban	Públic	No HPS	1	2		1	1	1	1	0	0	0	0	0	0	0			3	4	56	1.63	2	3	3	3	3	3	3	4	4	4	4	34	3	4	3	4	5	3	4	3	2	3	2	2
IES Miguel Catalán	Zaragoza	Zaragoza	Urban	Públic	No HPS	1	2		1	1	1	1	0	0	0	0	0	0	0	0	1	1	1	55	1.65	2	2	4	2	4	3	4	3	4	3	4	33	3	3	3	5	5	3	4	5	3	5	3	3
IES Miguel Catalán	Zaragoza	Zaragoza	Urban	Públic	No HPS	0	2		2	3	1	1	0	0	0	1	0	0	0	1	1	3	3	45	1.71	2	2	4	4	4	3	2	3	4	3	3	32	5	1	3	2	4	4	4	3	5	3	3	5
IES Miguel Catalán	Zaragoza	Zaragoza	Urban	Públic	No HPS	0	2		1	1	1	1	0	0	0	0	0	0	0	1	0	4	4	49	1.55	2													4	4	4	4	4	1	1	4	4	4	4
IES Miguel Catalán	Zaragoza	Zaragoza	Urban	Públic	No HPS	1	2		1	1	1	1	0	0	0	0	0	0	0			3	4	60	1.78		3	4	2	4	3	2	4	3	4	3	32	4	4	3	3	5	4	5	4	5	5	2
IES Miguel Catalán	Zaragoza	Zaragoza	Urban	Públic	No HPS	1	1		2	1	1	1	0	0	0	0	0	0	0	1	1	4	4	55	1.68	2	3	3	3	3	3	3	3	4	2	2	29	5	5	5	4	5	4	5	5	4	4	4	4
IES Miguel Catalán	Zaragoza	Zaragoza	Urban	Públic	No HPS	0	1		0		1	1	0	0	0	0	0	0	0	0	0	4	4	48	1.47	2	3	4	4	3	4	3	3	4	4	4	36	5	5	5	4	4	4	4	5	3	5	5	5
IES Miguel Catalán	Zaragoza	Zaragoza	Urban	Públic	No HPS	1	1		2	2	1	0	0	0	1	1	0	0	0	1	0		4	39	1.6	2	3	4	3	4	4	3	4	3	4	4	36	5	4	4	5	4	5	5	5	4	3	4	4
IES Miguel Catalán	Zaragoza	Zaragoza	Urban	Públic	No HPS	1	1		1	1	1	1	1	1	0	0	0	0	0	0	1	4	4	35	1.49	2	3	4	4	4	3	3	3	3	3	2	32	5	5	4	4	4	5	4	4	4	5	4	4
IES Miguel Catalán	Zaragoza	Zaragoza	Urban	Públic	No HPS	1	1		2	1	1	1	0	0	0	0	0	0	0	1	0	2	2	37	1.5	2	3	3	2	2	3	4	4	4	3	4	32	5	4	5	4	5	3	3	3	4	4	4	3
IES Miguel Catalán	Zaragoza	Zaragoza	Urban	Públic	No HPS	0	1		1	1	1	1	0	0	0	0	0	0	0	1	0	4	4	47	1.58	2	2	3	3	3	4	3	3	3	3	3	30	4	5	5	4	4	5	4	3	5	5	3	4
IES Miguel Catalán	Zaragoza	Zaragoza	Urban	Públic	No HPS	0	1		1	3	1	0	0	0	0	0	0	0	0	0	1	4	4	50	1.65	1	3	3	2	4	3	4	3	3	3	3	31	4	4	5	4	3	5	3	2	5	4	4	4
IES Miguel Catalán	Zaragoza	Zaragoza	Urban	Públic	No HPS	1	1		1	2	1	1	0	0	0	0	0	0	0	0	1	4	4	45	1.56	1	4	4	4	4	4	3	4	4	4	4	39	4	5	4	3	3	5	5	5	4	5	4	4
IES Miguel Catalán	Zaragoza	Zaragoza	Urban	Públic	No HPS	0	1		0		0	1	0	0	0	0	0	0	0	0	0	3	2	58	1.76	2	3	4	2	4	3	3	3	4	4	4	34	5	4	5	4	5	4	2	4	5	4	4	4
IES Miguel Catalán	Zaragoza	Zaragoza	Urban	Públic	No HPS	0	1		1	1	1	1	0	0	0	0	0	0	0	0	1	4	4	41	1.57	1	3	4	3	3	3	4	3	4	4	3	34	4	5	4	5	5	4	4	5	5	4	4	4
IES Miguel Catalán	Zaragoza	Zaragoza	Urban	Públic	No HPS	0	1		1	1	1	1	0	0	0	0	0	0	0	0	1	3	3	66	1.66	2	2	3	3	3	3	4	2	4	4	3	31	5	4	5	4	5	5	5	3	4	4	4	3
IES Miguel Catalán	Zaragoza	Zaragoza	Urban	Públic	No HPS	0	1		1	1	1	1	0	0	0	0	0	0	0	0	1	3	4	55	1.61	1	4	3	4	4	1	4	4	4	4	4	36	4	5	5	5	3	5	5	5	5	5	4	3
IES Miguel Catalán	Zaragoza	Zaragoza	Urban	Públic	No HPS	0	1		2	3	1	1	0	0	0	0	0	0	0	1	1	3	3	30	1.45	2	4	4	4	3	3	2	2	3	3	4	32	5	4	5	4	5	4	1	1	5	3	4	4
IES Miguel Catalán	Zaragoza	Zaragoza	Urban	Públic	No HPS	0	1		2	2	1	1	0	0	0	0	0	0	0	0	1	4	4	50	1.65	1	3	4	3	4	4	4	4	4	3	4	37	4	4	5	3	4	5	3	3	4	5	3	4
IES Miguel Catalán	Zaragoza	Zaragoza	Urban	Públic	No HPS	1	1		1	3	1	0	0	1	0	0	0	0	0	0	1	3	3	40	1.47	1	3	4	3	4	2	4	3	4	2	2	31	4	5	5	4	5	3	4	3	4	5	5	5
IES Miguel Catalán	Zaragoza	Zaragoza	Urban	Públic	No HPS	0	1		0		1	1	0	0	0	0	0	0	0	0	0	3	4	53	1.62	2	3	4	3	3	3	3	3	4	3	3	32	4	5	4	4	5	4	3	2	5	4	3	4
IES Miguel Catalán	Zaragoza	Zaragoza	Urban	Públic	No HPS	0	1		1	1	1	1	0	0	0	0	0	0	0	0	1	3	4	59	1.67	2	4	4	4	3	3	2	3	4	4	3	34	5	4	5	3	5	4	1	2	5	4	5	5
IES Miguel Catalán	Zaragoza	Zaragoza	Urban	Públic	No HPS	1	1		0		1	0	0	1	0	0	0	0	0	0	0	3	3	49	1.6	2	4	3	4	3	3	2	3	4	3	2	31	4	3	5	4	5	4	5	4	5	4	3	4
IES Miguel Catalán	Zaragoza	Zaragoza	Urban	Públic	No HPS	1	1		0		1	1	0	0	0	0	0	0	0	0	0	2	2	50	1.58	2	3	4	3	4	4	3	3	4	3	3	34	4	5	4	5	5	5	3	5	5	4	4	3
IES Miguel Catalán	Zaragoza	Zaragoza	Urban	Públic	No HPS	1	1		2	3	1	1	0	0	0	0	0	0	0	1	1	3	4	60	1.65	1		3	3	3	4	3	2	4	4	3		5	5	4	4	4	3	3	3	5	4	4	5
IES Miguel Catalán	Zaragoza	Zaragoza	Urban	Públic	No HPS	1	1		1	1	1	1	0	0	0	0	0	0	1	0	1	4	2	41	1.62	1	4	4	4	4	4	3	4	4	3	3	37	5	3	4	4	4	4	5	4	5	3	5	4
IES Miguel Catalán	Zaragoza	Zaragoza	Urban	Públic	No HPS	1	2		1	3	1	1	0	0	0	0	0	0	0	1	0			46	1.55	2	3	3	3	4	4	3	3	2	3	4	32	5	5	5	4	3	5	5	3	2	5	4	3
IES Miguel Catalán	Zaragoza	Zaragoza	Urban	Públic	No HPS	1	2		0		1	1	0	0	0	0	0	0	0	0	0	3	3	53	1.6	1	3	4	3	4	4	3	3	2	3	2	31	5	5	5	4	4	5	5	4	4	5	4	4
IES Miguel Catalán	Zaragoza	Zaragoza	Urban	Públic	No HPS	0	2		1	1	1	1	0	0	0	0	0	0	0	0	1	1	1	69	1.67	2	3	4	4	4	3	3	3	4	4	4	36	5	4	5	5	4	3	4	4	4	4	4	4
IES Miguel Catalán	Zaragoza	Zaragoza	Urban	Públic	No HPS	1	2		0		1	1	0	0	0	0	0	0	0			3	3	45	1.6	1	1	4	4	1	2	3	3	4	3	4	29	5	5	4	4	5	5	4	5	5	5	4	5
IES Miguel Catalán	Zaragoza	Zaragoza	Urban	Públic	No HPS	1	2		2	2	1	0	0	0	0	0	0	0	0			4	4	50	1.67	1	3	4	3	3	4	3	4	4	4	4	36	4	5	5	4	5	4	3	4	4	4	4	5
IES Miguel Catalán	Zaragoza	Zaragoza	Urban	Públic	No HPS	1	2		1	1	1	1	0	0	0	0	0	0	0	0	1	4	4	50	1.65	1	3	4	2	3	4	3	3	4	4	3	33	4	5	5	4	5	3	3	4	4	3	4	5
IES Miguel Catalán	Zaragoza	Zaragoza	Urban	Públic	No HPS	0	2		1	3	1	1	0	0	0	0	0	0	0	0	1	3	3	50	1.62	2	3	4	3	3	3	3	3	4	2	3	31	5	4	4	3	4	3	3	4	5	4	4	4
IES Miguel Catalán	Zaragoza	Zaragoza	Urban	Públic	No HPS	0	2		2	2	1	1	0	0	0	0	0	0	0	1	0	4	3	50	1.7	1	2	4	3	4	4	4	3	4	3	4	35	5	5	4	4	3	3	4	4	5	5	4	5
IES Miguel Catalán	Zaragoza	Zaragoza	Urban	Públic	No HPS	1	2		1	3	1	1	0	0	0	0	0	0	0	1	0	4	4	60	1.74	1	2	4	4	4	4	3	3	4	3	4	35	5	5	4	4	5	5	2	4	4	5	5	5
IES Miguel Catalán	Zaragoza	Zaragoza	Urban	Públic	No HPS	0	2		2	3	1	1	0	0	0	0	0	0	0	1	1	4	4	50	1.67	1	3	4	4	3	4	4	3	4	4	3	36	5	5	5	5	5	3	4	5	3	5	5	5
IES Miguel Catalán	Zaragoza	Zaragoza	Urban	Públic	No HPS	1	2		1	1	1	1	0	0	0	0	0	0	0	1	0	3	3	54	1.54	2	2	4	3	3	3	3	3	4	3	3	31	5	5	4	4	4	4	5	5	4	4	5	4
IES Miguel Catalán	Zaragoza	Zaragoza	Urban	Públic	No HPS	1	2		1	1	1	1	0	0	0	0	0	0	0	0	1	4	4	36	1.53	1	2	3	3	3	3	3	3	3	3	2	28	3	5	4	3	5	5	4	3	4	5	4	4
IES Miguel Catalán	Zaragoza	Zaragoza	Urban	Públic	No HPS	1	2		0		1	0	0	0	0	0	0	0	0	0	0	4	4	65	1.68	2	3	4	4	3	3	2	3	4	3	2	31	4	4	5	5	3	5	1	4	5	3	3	4
IES Miguel Catalán	Zaragoza	Zaragoza	Urban	Públic	No HPS	1	2		1	3	1	1	0	0	0	0	0	0	0	1	0	4	4	52	1.68	2	2	4	3	4	4	3	2	4	2	4	32	5	5	5	4	5	4	5	5	4	2	4	5
IES Miguel Catalán	Zaragoza	Zaragoza	Urban	Públic	No HPS	0	2		1	3	1	1	0	0	0	0	0	0	0	1	0	2	4	58	1.68	2	3	3	2	3	3	3	3	3				4	4	3	4	3	4	3	4	5	5	4	4
IES Miguel Catalán	Zaragoza	Zaragoza	Urban	Públic	No HPS	1	1		1	3	1	0	0	0	0	0	0	0	0	0	1			50	1.53		3	4	2	4	3	2	3	4	1	2	28	4	3	5	3	5	4	3	4	2	3	3	2
IES Miguel Catalán	Zaragoza	Zaragoza	Urban	Públic	No HPS	0	1		0				1	0	0	0	0	0	0			3	3	40	1.63	1	3	4	3	3	4	4	3	4	2	3	33	4	5	5	3	1	5	5	1	4	4	3	3
IES Miguel Catalán	Zaragoza	Zaragoza	Urban	Públic	No HPS	1	1		2	3	1	1	0	0	0	0	0	0	0	1	0	3	2	53	1.68	2	3	2	3	2	2	1	2	2	3	2	22	5	5	3	5	2	2	4	3	1	1	1	3
IES Miguel Catalán	Zaragoza	Zaragoza	Urban	Públic	No HPS	0	1		1	1	1	1	0	0	0	0	0	0	0	1	0	4	4	41	1.51	2	2	4	3	4	3	2	4	4	3	4	33	2	5	5	4	3	5	4	2	4	3	4	5
IES Miguel Catalán	Zaragoza	Zaragoza	Urban	Públic	No HPS	0	1		1	1	1	1	0	0	0	0	0	0	0	0	1	3	4	45	1.5	1	2	3	2	2	3	4	3	3	2	2	26	2	4	4	3	4	4	3	2	4	2	3	3
IES Miguel Catalán	Zaragoza	Zaragoza	Urban	Públic	No HPS	1	2		1	1	1	1	0	0	0	0	0	0	0	1	0	3	3	45	1.64	1	3	3	2	2	3	3	2	3	2	2	25	4	4	4	3	2	3	3	3	3	3	3	3
IES Miguel Catalán	Zaragoza	Zaragoza	Urban	Públic	No HPS	0	2		1	3	1	1	0	0	0	0	0	0	0	0	1	4	4	50	1.66	2	2	3	3	3	3	4	4	4	4	3	33	4	4	4	3	3	3	4	3	3	4	4	3
IES Miguel Catalán	Zaragoza	Zaragoza	Urban	Públic	No HPS	0	2		1	1	1	1	0	0	0	0	0	0	0	1	0	4	4	53	1.69	1	3	3	2	2	2	2	3	3	2	4	26	4	4	4	3	4	3	3	4	3	4	3	4
IES Miguel Catalán	Zaragoza	Zaragoza	Urban	Públic	No HPS	0	2		1	1	1	1	0	0	0	0	0	0	0	0	1	2	4	53	1.7	2	2	4	3	2	3	3	3	3	3	2	28	5	4	4	5	5	3	4	4	2	3	3	3
IES Miguel Catalán	Zaragoza	Zaragoza	Urban	Públic	No HPS	0	2		1	3	1	1	0	0	0	0	0	0	0	1	0	4	4	57	1.87	1	4	3	3	1	3	2	3	3	3	3	28	4	5	3	3	5	4	5	3	3	4	5	2
IES Miguel Catalán	Zaragoza	Zaragoza	Urban	Públic	No HPS	0	2		2	1	1	1	0	0	0	0	0	0	0	1	1	4	4	42	1.55	1	4	2	2	4	4	4	4	2	4	4	34	5	5	5	5	3	2	1	1	1	5	4	1
IES Miguel Catalán	Zaragoza	Zaragoza	Urban	Públic	No HPS	1	2		1	1	1	1	0	0	0	0	0	0	0	0	1	4	4	55	1.6	2	3	3	4	3	2	3	4	2	3	2	29	2	4	3	3	3	4	3	3	3	5	4	4
IES Miguel Catalán	Zaragoza	Zaragoza	Urban	Públic	No HPS	0	2		2	3	1	1	0	0	0	0	0	0	0	1	1	3	3	42	1.6	2	3	4	3	3	3	2	3	3	3	3	30	5	4	5	4	4	3	3	2	4	3	3	4
IES Miguel Catalán	Zaragoza	Zaragoza	Urban	Públic	No HPS	0	2		2	1	1	1	0	0	0	0	0	0	0	1	1			50	1.63	1	3	3	2	3	3	3	3	3	3	3	29	4	4	4	5	3	3	4	3	4	4	4	3
IES Miguel Catalán	Zaragoza	Zaragoza	Urban	Públic	No HPS	1	2		1	3	1	1	0	0	0	0	0	0	0	0	1	4	2	48	1.71		4	3	2	3	3	1	3	3	4	4	30		4	3	3	4	5	5	5	5	5	2	2
IES Miguel Catalán	Zaragoza	Zaragoza	Urban	Públic	No HPS	1	1		1	3	0	1	1	0	0	0	0	0	0			4	4	45	1.6	1	2	4	3	4	4	3	3	4	3	3	33	5	4	5	5	4	5	5	4	4	5	5	5
IES Miguel Catalán	Zaragoza	Zaragoza	Urban	Públic	No HPS	1	1		1	3	1	1	0	0	0	0	0	0	0	1	0	4	4	42	1.53	2	2	4	4	4	4	3	3	4	4	3	35	5	4	5	4	5	3	3	4	5	4	5	5
IES Miguel Catalán	Zaragoza	Zaragoza	Urban	Públic	No HPS	1	1		1	1	1	1	0	0	0	0	0	0	0	0	1	4	4	50	1.7	1	3	4	3	3	4	3	3	4	3	3	33	4	4	4	3	4	3	4	5	4	5	4	4
IES Miguel Catalán	Zaragoza	Zaragoza	Urban	Públic	No HPS	1	1		1	1	1	1	0	0	0	0	0	0	0	0	1			37	1.49	1	4	4	4	4	4	4	3	4	3	4	38	5	5	5	5	5	4	4	4	5	5	4	5
IES Miguel Catalán	Zaragoza	Zaragoza	Urban	Públic	No HPS	1	1		1	1	1	1	0	0	0	0	0	0	0	0	1	4	4	53	1.54	2	3	4	3	3	4	4	3	4	3	3	34	5	5	4	4	4	2	5	4	4	5	4	5
IES Miguel Catalán	Zaragoza	Zaragoza	Urban	Públic	No HPS	1	1		0		1	1	0	0	0	0	0	0	0			4	4	60	1.6	2	3	4	4	3	4	3	4	4	4	4	37	5	5	5	4	4	5	5	4	5	5	4	5
IES Miguel Catalán	Zaragoza	Zaragoza	Urban	Públic	No HPS	1	1		1	3	1	1	0	0	0	0	0	0	0	1	0	4	4	42	1.65	2	4	4	4	3	4	2	3	4	3	1	32	4	5	4	5	3	4	4	4	4	4	4	5
IES Miguel Catalán	Zaragoza	Zaragoza	Urban	Públic	No HPS	0	1		1	1	1	1	0	0	0	0	0	0	0	0	1	4	4	50	1.6	1	3	4	2	3	4	3	2	3	4	4	32	5	4	5	4	5	4	5	3	2	4	3	5
IES Miguel Catalán	Zaragoza	Zaragoza	Urban	Públic	No HPS	1	1		0		1	0	0	0	0	0	0	0	0	0	0	2	2	40	1.5	1	3	4	4	2	2	2	2	4	3	3	29	5	4	4	4	4	4	4	5	4	5	5	5
IES Miguel Catalán	Zaragoza	Zaragoza	Urban	Públic	No HPS	1	1		1	3	1	1	0	0	0	0	0	0	0	0	1	4	4	40	1.43	2	2	4	3	3	4	3	2	4	3	3	31	4	4	4	4	5	2	3	4	5	3	4	4
IES Miguel Catalán	Zaragoza	Zaragoza	Urban	Públic	No HPS	1	1		0		1	1	0	0	0	0	0	0	0	0	0	4	4	42	1.5	1	4	4	4	4	4	4	4	4	4	3	39	4	5	5	5	5	2	3	5	5	5	4	5
IES Miguel Catalán	Zaragoza	Zaragoza	Urban	Públic	No HPS	1	1		0		1	1	0	0	1	1	0	0	0			3	2	47	1.5	2	3	4	3	4	3	1	2	4	2	3	29	5	2	5	5	5	5	4	2	4	5	3	4
IES Miguel Catalán	Zaragoza	Zaragoza	Urban	Públic	No HPS	1	1		1	3	1	1	0	0	0	0	0	0	0	1	0	4	4	52	1.62	2	3	3	3	3	3	3	3	3	4	4	32	5	5	4	4	5	3	4	3	4	3	4	4
IES Miguel Catalán	Zaragoza	Zaragoza	Urban	Públic	No HPS	0	1		1	1	1	1	0	0	0	0	0	0	0	1	0	4	2	40	1.6	2	2	3	4	4	3	3	3	4	4	3	33	4	4	3	4	4	5	4	3	5	5	4	5
IES Miguel Catalán	Zaragoza	Zaragoza	Urban	Públic	No HPS	1	1		1	1	1	1	0	0	0	0	0	0	0	1	0	4	4	50	1.7	1	4	4	3	4	4	3	3	4	3	3	35	5	5	5	4	5	3	3	3	4	3	3	4
IES Miguel Catalán	Zaragoza	Zaragoza	Urban	Públic	No HPS	1	1		1	1	1	1	0	0	0	0	0	0	0	1	0	4	4	58	1.67	2	3	4	3	2	3	3	3	3	4	3	31	4	4	5	5	4	4	3	2	5	4	3	4
IES Miguel Catalán	Zaragoza	Zaragoza	Urban	Públic	No HPS	0	1		1	3	1	1	0	0	0	0	0	0	0	0	1	2	4	57	1.72	1	4	3	4	3	4	3	3	4	3	2	33	5	5	5	4	5	5	5	5	3	3	4	4
IES Miguel Catalán	Zaragoza	Zaragoza	Urban	Públic	No HPS	0	1		1	1	1	1	0	0	0	0	0	0	0	1	0	4	4	50	1.67	1	4	3	4	4	3	2	4	4	3	3	34	5	4	4	5	4	5	4	4	4	3	4	5
IES Miguel Catalán	Zaragoza	Zaragoza	Urban	Públic	No HPS	1	1		1	3	1	1	0	0	0	0	0	0	0	0	1			35	1.41	1	3	4	3	4	4	3	4	4	3	3	35	5	4	4	5	5	5	4	3	5	5	5	5
IES Miguel Catalán	Zaragoza	Zaragoza	Urban	Públic	No HPS	0	1		1	1	1	1	0	0	0	0	0	0	0	1	0	4	4	47	1.58	1	3	4	4	3	3	3	4	4	4	3	35	5	5	5	5	5	4	4	5	5	4	4	5
IES Miguel Catalán	Zaragoza	Zaragoza	Urban	Públic	No HPS		1		2	3	1	1	0	0	0	0	0	0	0	0	1	4	4	44	1.61	1	4	4	3	2	3	3	3	4	4	3	33	5	5	5	5	5	4	5	5	5	5	4	4
IES Miguel Catalán	Zaragoza	Zaragoza	Urban	Públic	No HPS	0	1		0		1	1	0	0	0	0	0	0	0	0	0	3	3	65	1.7	1	3	4	3	3	3	4	3	4	3	4	34	5	5	5	4	5	4	4	3	4	5	5	4
IES Miguel Catalán	Zaragoza	Zaragoza	Urban	Públic	No HPS	1	1		0		1	0	0	0	0	0	0	0	0			4	4	60	1.71	2	3	3	4	3	3	3	3	4	4	4	34	4	3	5	5	5	5	5	4	5	4	3	5
IES Miguel Catalán	Zaragoza	Zaragoza	Urban	Públic	No HPS	1	1		1	3	1	1	0	0	0	0	0	0	0	0	1	4	4	49	1.49	2	2	4	4	3	4	3	3	4	4	4	35	4	5	5	5	5	4	4	5	4	4	4	5
IES Miguel Catalán	Zaragoza	Zaragoza	Urban	Públic	No HPS	1	1		1	3	1	0	0	1	0	0	0	0	0	1	0	4	4	52	1.7	2	3	4	3	3	3	2	3	3	3	3	30	4	5	4	4	4	5	4	3	3	4	4	5
IES Miguel Catalán	Zaragoza	Zaragoza	Urban	Públic	No HPS	0	1		0		1	1	0	0	0	0	0	0	0	0	0	3	3	53	1.7	2	2	4	2	2	3	2	3	4	3	4	29	5	4	5	4	4	4	3	4	5	4	4	5
IES Miguel Catalán	Zaragoza	Zaragoza	Urban	Públic	No HPS	1	1		1	1	1	1	0	0	0	0	0	0	0	0	1	4	3	49	1.65	1	4	4	3	3	3	3	3	3	2	4	32	5	5	4	4	5	3	3	4	3	3	4	4
IES Miguel Catalán	Zaragoza	Zaragoza	Urban	Públic	No HPS	1	1		1	1	1	1	0	0	0	0	0	0	0	1	0	3	3	43	1.6	1	3	4	4	2	2	2	2	4	3	4	30	5	4	5	5	5	2	2	5	3	4	5	5
IES Miguel Catalán	Zaragoza	Zaragoza	Urban	Públic	No HPS	0	2		1	3	1	1	0	0	0	0	0	0	0	0	1	4	4	48	1.65	1	3	4	4	3	4	3	3	4	4	3	35	4	5	4	5	4	5	4	5	4	5	5	4
IES Miguel Catalán	Zaragoza	Zaragoza	Urban	Públic	No HPS	0	2		1	3	1	1	0	0	0	0	0	0	0	1	0	3	4	40	1.51	1	3	4	3	4	3	3	3	4	4	4	35	4	5	4	4	4	3	3	3	4	5	4	5
IES Miguel Catalán	Zaragoza	Zaragoza	Urban	Públic	No HPS	1	2		1	3	1	1	0	0	0	0	0	0	0	0	1	4	2	52	1.64	2	2	3	4	3	4	4	3	4	3	3	33	4	5	4	4	4	3	2	3	3	4	5	5
IES Miguel Catalán	Zaragoza	Zaragoza	Urban	Públic	No HPS	1	2		1	3	1	1	0	0	1	0	0	0	0	1	0	4	4	42	1.63	2	2	4	3	3	2	3	3	3	3	3	29	5	5	5	5	4	4	4	3	5	4	5	5
IES Miguel Catalán	Zaragoza	Zaragoza	Urban	Públic	No HPS	1	2		0		1	1	0	0	0	0	0	0	0	0	0	2	4	50	1.7	2	3	4	4	3	4	2	3	4	4	2	33	4	5	5	3	5	5	5	4	4	5	4	5
IES Miguel Catalán	Zaragoza	Zaragoza	Urban	Públic	No HPS	1	2		1	3	1	1	0	0	0	0	0	0	0	1	0	4	4	42	1.73	1	2	4	4	4	4	3	3	4	4	4	36	5	5	5	5	5	5	5	5	5	5	5	5
IES Miguel Catalán	Zaragoza	Zaragoza	Urban	Públic	No HPS	1	2		1	3	1	0	0	0	0	0	0	0	0			4	4	55	1.68	2	4	4	3	4	4	3	2	3	4	4	35	5	5	5	4	3	4	5	3	2	4	4	4
IES Miguel Catalán	Zaragoza	Zaragoza	Urban	Públic	No HPS	1	2		1	1	1	1	0	0	0	0	0	0	0	1	0	4	4	51	1.62	1	3	3	4	3	4	3	3	4	3	3	33	5	5	5	5	5	5	5	5	5	5	5	5
IES Miguel Catalán	Zaragoza	Zaragoza	Urban	Públic	No HPS	1	2		2	3	1	0	0	1	0	0	0	0	0	0	1	2	3	60	1.73	2	3	4	4	3	3	3	2	3	2	3	30	5	5	5	5	5	4	3	5	3	4	4	4
IES Miguel Catalán	Zaragoza	Zaragoza	Urban	Públic	No HPS	1	2		1	3	1	1	0	0	0	0	0	0	0	0	1	4	4	47	1.63	2	3	4	3	4	3	2	3	3	3	4	32	5	5	5	4	4	4	3	2	2	4	5	3
IES Miguel Catalán	Zaragoza	Zaragoza	Urban	Públic	No HPS	1	2		0		1	0	0	0	0	0	0	0	0	0	1	3	4	62	1.64	1	2	4	3	4	4	2	3	4	3	3	32	5	4	4	3	5	4	5	4	4	4	5	5
IES Miguel Catalán	Zaragoza	Zaragoza	Urban	Públic	No HPS	1	2		1	3	1	0	0	0	0	0	0	0	0	1	0		4	46	1.6	1	2	4	4	3	3	3	3	4	3	3	32	4	5	4	4	4	3	3	4	5	5	4	4
IES Miguel Catalán	Zaragoza	Zaragoza	Urban	Públic	No HPS	1	2		2	2	1	0	0	0	0	0	0	0	0	0	1	4	4	47	1.58	2	3	4	4	4	3	4	3	4	4	4	37	5	5	5	5	5	4	4	4	2	5	5	3
IES Miguel Catalán	Zaragoza	Zaragoza	Urban	Públic	No HPS	1	2		1	1	1	1	0	0	0	0	0	0	0	1	0	4	4	60	1.77	1	3	4	3	2	3	2	2	3	3	3	28	4	5	4	2	4	4	5	3	5	5	3	2
IES Miguel Catalán	Zaragoza	Zaragoza	Urban	Públic	No HPS	1	2		0		1	1	1	0	0	0	0	0	0	1	1	3	4	46	1.55	2	3	4	4	2	3	4	3	4	4	4	35	4	5	5	5	5	4	5	5	3	5	5	5
IES Miguel Catalán	Zaragoza	Zaragoza	Urban	Públic	No HPS	0	2		0		1	1	0	0	0	0	0	0	0			2	2	55	1.63	1	3	4	4	4	4	3	3	4	4	4	37	5	5	5	4	5	4	3	5	5	5	5	5
IES Miguel Catalán	Zaragoza	Zaragoza	Urban	Públic	No HPS	0	2		1	3	1	1	0	0	0	0	0	0	0	1	0	3	3	51	1.6	1	3	4	4	3	4	4	3	4	3	3	35	5	5	4	5	4	4	4	4	5	5	5	5
IES Miguel Catalán	Zaragoza	Zaragoza	Urban	Públic	No HPS	1	2		1	3	1	1	0	0	0	0	0	0	0	0	1	3	4	60	1.65	2	3	4	3	4	4	3	3	3	4	3	34	4	5	5	4	4	5	4	3	4	4	5	4
IES Miguel Catalán	Zaragoza	Zaragoza	Urban	Públic	No HPS	1	2		1	3	1	1	0	0	0	0	0	0	0	1	0	4	4	45	1.6	1	3	3	3	4	3	2	2	3	2	2	27	4	5	5	4	4	5	5	4	4	4	4	3
IES Miguel Catalán	Zaragoza	Zaragoza	Urban	Públic	No HPS	1	2		1	3	1	1	0	0	0	0	0	0	0	1	0	4	4	50	1.65	1	3	4	4	3	3	2	3	4	3	3	32	5	5	5	4	3	3	5	4	3	4	5	5
IES Miguel Catalán	Zaragoza	Zaragoza	Urban	Públic	No HPS	1	2		1	1	1	1	0	0	0	0	0	0	0	1	0	2	4	41	1.58	1	3	4	4	3	4	3	3	4	3	3	34	4	3	5	4	5	4	5	4	4	3	4	4
IES Miguel Catalán	Zaragoza	Zaragoza	Urban	Públic	No HPS	0	2		1	3	1	1	0	0	0	0	0	0	0	0	1	4	4	41	1.6	1	4	4	3	3	3	3	4	4	3	3	34	4	5	5	4	3	4	3	3	5	4	4	4
IES Miguel Catalán	Zaragoza	Zaragoza	Urban	Públic	No HPS	1	1		0		1	0	0	0	0	0	0	0	0			4	4	61	1.7	2	3	4	3	2	3	3	2	3	2	3	28	4	5	5	3	2	2	2	3	3	3	4	5
IES Miguel Catalán	Zaragoza	Zaragoza	Urban	Públic	No HPS	0	1		1	3	1	1	0	0	0	0	0	0	0	0	1	4	4	45	1.3	1	2	3	3	3	3	2	3	3	3	3	28	4	4	3	3	3	3	3	3	3	3	3	3
IES Miguel Catalán	Zaragoza	Zaragoza	Urban	Públic	No HPS	1	1		1	1	1	0	0	0	0	0	0	0	0	1	0	1	4	41	1.5	2	1	3	3	3	4	2	3	3	2	3	27	4	5	4	3	2	2	2	1	5	4	4	3
IES Miguel Catalán	Zaragoza	Zaragoza	Urban	Públic	No HPS	0	1		1	1	1	1	0	0	0	0	0	0	0	0	1	4	3	56	1.64	2	3	4	3	2	3	3	4	4	3	3	32	4	5	5	4	3	2	2	1	4	3	5	3
IES Miguel Catalán	Zaragoza	Zaragoza	Urban	Públic	No HPS	0	1		1	1	1	0	0	0	0	0	0	0	0	0	1	4	4	51	1.65	2	3	4	3	3	3	2	2	4	3	3	30	5	4	4	4	3	5	4	3	4	2	4	4
IES Miguel Catalán	Zaragoza	Zaragoza	Urban	Públic	No HPS	0	1		1	3	1	1	0	0	0	0	0	0	0	0	1	4	4	46	1.62	1	2	3	2	2	3	3	3	4	2	2	26	5	4	5	4	2	2	3	1	4	5	3	3
IES Miguel Catalán	Zaragoza	Zaragoza	Urban	Públic	No HPS	1	1		1	1	1	1	0	0	0	0	0	0	0	0	1	4	4	38	1.51	1	2	4	3	4	4	3	3	3	2	2	30	4	4	3	4	5	4	4	3	3	2	4	4
IES Miguel Catalán	Zaragoza	Zaragoza	Urban	Públic	No HPS	0	1		2	2	1	1	0	0	0	0	0	0	0	1	1			38	1.43	1	1	4	3	3	2	2		4	3	3		4	3	3	4	4	3	2	2	4	3	2	4
IES Miguel Catalán	Zaragoza	Zaragoza	Urban	Públic	No HPS	0	1		1	3	1	1	0	0	0	0	0	0	0	1	0	4	4	38	1.65	1	3	4	3	3	3	3	3	3	3	3	31	4	4	4	3	3	4	4	3	5	3	4	4
IES Miguel Catalán	Zaragoza	Zaragoza	Urban	Públic	No HPS	0	1		0		1	1	0	0	0	0	0	0	0	0	0	4	4	42	1.48	1	2	4	3	3	3	3	3	4	4	3	32	4	2	3	4	4	2	3	3	4	3	4	3
IES Miguel Catalán	Zaragoza	Zaragoza	Urban	Públic	No HPS	1	1		1	1	1	0	0	0	0	0	0	0	0	1	0	4	4	48	1.58	2	3	3	2	4	3	3	3	3	3	2	29	4	5	5	4	4	4	3	2	3	2	4	4
IES Miguel Catalán	Zaragoza	Zaragoza	Urban	Públic	No HPS	1	2		1	3	1	0	0	0	0	0	0	0	0	1	0	4	4	44	1.6	3	3	3	3	2	1	2	3	1	2	3	23	4	5	5	4	4	3	1	4	3	4	4	3
IES Miguel Catalán	Zaragoza	Zaragoza	Urban	Públic	No HPS	1	2		4	2	1	1	0	0	0	0	0	0	0	1	0	3	3	53	1.58	2	2	4	2	3	3	3	3	4	4	4	32	5	5	5	4	2	3	2	3	4	3	3	5
IES Miguel Catalán	Zaragoza	Zaragoza	Urban	Públic	No HPS	1	2		1	3	1	1	0	0	0	0	0	0	0	1	0	4	4	55	1.54	1	3	4	4	4	4	3	3	4	4	4	37	5	5	4	3	5	3	2	3	2	1	2	4
IES Miguel Catalán	Zaragoza	Zaragoza	Urban	Públic	No HPS	0	2		3	1	1	1	0	0	0	0	0	0	0	1	1			54	1.65	1	3	4	3	4	4	4	4	3	2	4	35	5	3	4	4	5	2	2	4	2	3	5	3
IES Miguel Catalán	Zaragoza	Zaragoza	Urban	Públic	No HPS	0	2		1	1	1	1	0	0	0	0	0	0	0	1	0	4	4	50	1.6	2	4	3	3	2	2	2	2	2	3	4	27	5	5	4	4	3	2	2	2	4	3	3	4
IES Miguel Catalán	Zaragoza	Zaragoza	Urban	Públic	No HPS	0	2		1	3	1	1	0	0	0	0	0	0	0	1	0	4	4	50	1.67	1	4	3	2	2	2	2	3	4	2	3	27	4	4	5	3	2	3	4	2	2	2	4	5
IES Miguel Catalán	Zaragoza	Zaragoza	Urban	Públic	No HPS	1	2		1	1	1	1	0	0	0	0	0	0	0	1	0	4	2	39	1.6	1	3	4	2	4	3	3	2	3	2	3	29	5	2	3	4	3	3	2	5	2	3	5	4
IES Miguel Catalán	Zaragoza	Zaragoza	Urban	Públic	No HPS	0	2		0		1	1	0	0	0	0	0	0	0	0	0	4	4	63	1.62	2	2	3	2	3	3	2	2	3	3	2	25	4	4	4	5	3	4	3	2	4	4	3	4
IES Miguel Catalán	Zaragoza	Zaragoza	Urban	Públic	No HPS	1	2		1	3	1	1	0	0	0	0	0	0	0	0	1	3	4	52	1.58	1	3	4	3	3	3	2	2	3	2	2	27	4	4	4	3	4	3	3	2	2	3	3	4
IES Miguel Catalán	Zaragoza	Zaragoza	Urban	Públic	No HPS	0	2		0		1	1	0	0	0	0	0	0	0	0	0	2	2	52	1.6	2	3	3	3	3	3	3	3	3	3	3	30	4	4	4	4	5	3	2	2	4	4	4	4
IES Miguel Catalán	Zaragoza	Zaragoza	Urban	Públic	No HPS	1	2		1	1	1	1	0	0	0	0	0	0	0	1	0	4	4	50	1.64	2	2	3	3	2	3	2	3	3	3	4	28	4	4	4	5	3	4	5	2	4	3	4	3
IES Miguel Catalán	Zaragoza	Zaragoza	Urban	Públic	No HPS	1	2		1	1	1	1	0	0	0	0	0	0	0	0	1	4	4	55	1.61	2	2	4	3	3	3	3	3	3	3	3	30	4	4	5	5	3	2	1	3	3	5	4	4
IES Miguel Catalán	Zaragoza	Zaragoza	Urban	Públic	No HPS	1	1		1	3	1	1	0	0	0	0	0	0	0	0	1	3	4	47	1.6	1	2	4	3	3	3	3	3	4	3	3	31	5		5	4	5	3	4	3	4	3	4	5
IES Miguel Catalán	Zaragoza	Zaragoza	Urban	Públic	No HPS	0	1		1	3	1	1	0	0	0	0	0	0	0	1	0	3	2		1.66	1	3	4	2	2	1	3	2	4	2	3	26	4		5	3	5	4	4	5	3	3	4	5
IES Miguel Catalán	Zaragoza	Zaragoza	Urban	Públic	No HPS	1	1		2	3	0	1	1	0	0	0	0	0	0	1	0	2	4	36	1.6	2	3	3	2	3	3	3	3	4	3	3	30	4	3	4	4	4	4	4	4	4	5	4	3
IES Miguel Catalán	Zaragoza	Zaragoza	Urban	Públic	No HPS	0	1		1	1	1	1	0	0	0	0	0	0	0	0	1	4	4	42	1.62	2	3	3	3	3	3	4	2	3	4	4	32	3	4	4	5	5	4	3	3	4	4	4	4
IES Miguel Catalán	Zaragoza	Zaragoza	Urban	Públic	No HPS	0	1		1	3	1	1	0	0	0	0	0	0	0	0	1	4	4	50	1.6	1	4	3	4	3	4	4	4	4	3	4	37	5	5	5	5	5	4	4	4	5	5	5	5
IES Miguel Catalán	Zaragoza	Zaragoza	Urban	Públic	No HPS	1	1		1	1	1	1	0	0	0	0	0	0	0	0	1	4	4	50	1.68	2	1	4	3	3	4	3	4	4	3	2	31	5	4	5	5	4	5	5	3	2	5	5	5
IES Miguel Catalán	Zaragoza	Zaragoza	Urban	Públic	No HPS	1	1		0		1	1	0	0	0	0	0	0	0	0	0	4	4	45	1.6	2	3	3	3	4	4	2	3	4	4	3	33	5	4	4	4	5	4	3	4	5	4	4	5
IES Miguel Catalán	Zaragoza	Zaragoza	Urban	Públic	No HPS		1		3	2	1	1	0	0	0	0	0	0	0	1	1	4	4	45	1.55	1	4	4	4	3	3	3	3	4	3	3	34	5	5	5	5	5	5	3	3	3	5	5	4
IES Miguel Catalán	Zaragoza	Zaragoza	Urban	Públic	No HPS	1	1				1	1	0	0	0	0	0	0	0	0	0	3	2	40	1.6	2	3	4	3	4	4	4	4	4	3	4	37	5	5	4	4	5	4	3	4	4	5	3	5
IES Miguel Catalán	Zaragoza	Zaragoza	Urban	Públic	No HPS	0	1		1	1	1	1	0	0	0	0	0	0	0	0	1	4	4	34	1.43	2	3	4	3	3	3	4	3	4	3	4	34	5	5	5	5	5	5	4	4	5	4	4	4
IES Miguel Catalán	Zaragoza	Zaragoza	Urban	Públic	No HPS	1	1		1	3	1	1	0	0	0	0	0	0	0	0	1	4	4	50	1.6	1	3	4	3	3	4	3	4	4	4	3	35	5	4	4	5	5	4	4	4	5	5	4	5
IES Miguel Catalán	Zaragoza	Zaragoza	Urban	Públic	No HPS	0	2		1	1	1	1	0	0	0	0	0	0	0	1	0	4	4	55	1.6	1	3	4	3	4	4	4	4	4	4	4	38	5	5	5	4	4	5	4	4	5	5	5	5
IES Miguel Catalán	Zaragoza	Zaragoza	Urban	Públic	No HPS	0	2		1	3	1	1	0	0	0	0	0	0	0	1	0	4	4	60	1.7	2	3	4	4	2	3	2	3	4	3	4	32	4	3	3	4	5	4	2	3	4	5	5	4
IES Miguel Catalán	Zaragoza	Zaragoza	Urban	Públic	No HPS	0	2		1	1	1	1	0	0	0	0	0	0	0			4	3	60	1.75	2	2	3	3	3	3	4	3	3	3	3	30	4	5	5	4	3	4	5	3	4	4	5	4
IES Miguel Catalán	Zaragoza	Zaragoza	Urban	Públic	No HPS	0	2		1	1	1	1	0	0	0	0	0	0	0	0	1	4	3	45	1.52	2	3	4	4	4	3	4	3	3	4	4	36	5	5	5	5	4	4	4	4	4	4	5	4
IES Miguel Catalán	Zaragoza	Zaragoza	Urban	Públic	No HPS	0	2		1	1	1	1	0	0	0	0	0	0	0	1	0					2	4	4	3	4	4	4	3	4	4	4	38	4	5	5	5	4	5	4	4	5	5	5	4
IES Miguel Catalán	Zaragoza	Zaragoza	Urban	Públic	No HPS	0	2		0		1	1	0	0	0	0	0	0	0	0	0	2	4	55	1.6	2	3	3	2	3	3	3	3	3	3	3	29	4	4	4	4	4	4	4	4	4	4	4	4
IES Miguel Catalán	Zaragoza	Zaragoza	Urban	Públic	No HPS	1	2		2	1	1	0	0	0	0	0	0	0	0	0	1	4	4	50	1.56	2	4	4	4	4	3	4	3	4	4	4	38	5	5	5	4	4	5	5	5	4	3	5	4
IES Miguel Catalán	Zaragoza	Zaragoza	Urban	Públic	No HPS	0	2		0		1	1	0	0	0	0	0	0	0			2	3	55	1.65	2	3	4	3	4	3	4	1	4	4	2	32	3	5	5	4	5	5	5	3	5	4	5	3
IES Miguel Catalán	Zaragoza	Zaragoza	Urban	Públic	No HPS	1	2		4	2	1	1	0	0	0	0	0	0	0	1	1	4	4	37	1.42	3	3	3	1	2	3	3	2	4	3	4	28	4	4	4	5	3	3	3	4	5	4	5	4
IES Miguel Catalán	Zaragoza	Zaragoza	Urban	Públic	No HPS	1	1		1	3	1	1	0	0	0	0	0	0	0	1	0	3	1			3	4	2	2	2	2	1	2	2	2	1	20	4	3	3	4	2	1	2	1	3	4	3	4
IES Miguel Catalán	Zaragoza	Zaragoza	Urban	Públic	No HPS	1	1		4	1	1	1	0	0	0	0	0	0	0	1	0	4	4	38	1.47	1	2	3	2	2	2	2	2	3	3	2	23	4	4	3	4	4	2	4	4	2	4	3	4
IES Miguel Catalán	Zaragoza	Zaragoza	Urban	Públic	No HPS	1	1		1	3	1	1	0	0	0	0	0	0	0	0	1	4	4	52	1.62	1	1	4	4	3	3	2	1	4	4	4	30	5	5	4	4	5	5	3	2	5	1	3	4
IES Miguel Catalán	Zaragoza	Zaragoza	Urban	Públic	No HPS	0	1		1	1	1	1	0	0	0	0	0	0	0	1	0	3	2	40	1.69	2	3	4	3	3	3	3	3	3	3	4	32	4	4	5	4	3	3	2	2	4	3	4	4
IES Miguel Catalán	Zaragoza	Zaragoza	Urban	Públic	No HPS	1	1		1	1	1	1	0	0	0	0	0	0	0	0	1	3	4			2	2	2	3	2	2	2	3	2	2	3	23	4	4	3	5	5	5	2	4	2	2	2	3
IES Miguel Catalán	Zaragoza	Zaragoza	Urban	Públic	No HPS	0	1		1	1	1	1	0	0	0	0	0	0	0	0	1	2	4	36	1.49	1	1	4	2	3	4	3	2	2	3	1	25	3	5	3	5	5	3	3	5	4	3	2	2
IES Miguel Catalán	Zaragoza	Zaragoza	Urban	Públic	No HPS	0	2		4	1	1	0	0	0	0	0	0	0	1				2	62	1.7	3	2	3	3	3	4	4	3	3	3	2	30	4	4	3	3	4	2	2	3	2	2	3	3
IES Miguel Catalán	Zaragoza	Zaragoza	Urban	Públic	No HPS	0	2		1	1	1	1	0	0	0	0	0	0	0			3	4	55	1.68	2	2	4	4	3	4	2	3	4	3	2	31	4	5	5	3	2	5	5	4	4	4	2	3
IES Miguel Catalán	Zaragoza	Zaragoza	Urban	Públic	No HPS	0	1		1	1	1	1	0	0	0	0	0	0	0	0	1	4	4	41	1.51	2	3	3	4	4	4	4	4	4	4	3	37	4	4	4	4	4	4	4	2	5	4	3	4
IES Miguel Catalán	Zaragoza	Zaragoza	Urban	Públic	No HPS	0	1		2	3	1	1	0	0	0	0	0	0	0	1	0	2	3	62	1.62	2	1	4	4	2	3	4	4	3	3	4	32	5	5	4	5	3	5	5	3	4	3	4	4
IES Miguel Catalán	Zaragoza	Zaragoza	Urban	Públic	No HPS	0	1		1	3	1	1	0	0	0	0	0	0	1	1	0	3	4	72	1.71	1	1	4	4	4	3	4	2	2	3	4	31	5	5	5	5	2	4	5	3	5	4	5	5
IES Miguel Catalán	Zaragoza	Zaragoza	Urban	Públic	No HPS	0	1		1	1	1	0	0	0	0	0	0	0	0	1	0	2	1	65	1.83	1	4	3	2	4	3	4	2	4	2	3	31	4	5	5	4	5	4	3	4	5	5	3	3
IES Miguel Catalán	Zaragoza	Zaragoza	Urban	Públic	No HPS	1	2		1	1	1	1	0	0	0	0	0	0	0	0	1	4	4	130	1.69	3	2	4	3	3	4	4	3	3	2	2	30	4	4	5	4	5	3	4	5	4	2	4	4
IES Miguel Catalán	Zaragoza	Zaragoza	Urban	Públic	No HPS	0	2		2	3	1	1	0	0	0	0	0	0	0	0	1	3	3	59	1.63	3	3	3	4	3	3	3	3	4	4	4	34	4	5	5	5	5	4	3	2	4	4	5	4
IES Miguel Catalán	Zaragoza	Zaragoza	Urban	Públic	No HPS	0	2		1	1	1	1	0	0	0	0	0	0	0	0	1			67	1.69	1	4	4	3	3	3	3	3	3	3	3	32	4	5	4	5	5	5	5	5	4	4	5	4
IES Miguel Catalán	Zaragoza	Zaragoza	Urban	Públic	No HPS	0	2		1	1	1	1	0	0	0	0	0	0	0	1	0	4	4	66	1.75	2	4	4	3	3	3	2	2	3	2	2	28	3	5	4	2	4	5	5	3	1	5	5	3
IES Miguel Catalán	Zaragoza	Zaragoza	Urban	Públic	No HPS	0	2		0		1	0	0	1	0	0	0	0	0	0	0		4	60	1.65	2	2	3	4	3	2	2	2	3	3	4	28	5	3	5	4	5	4	2	3	5	5	5	5
IES Miguel Catalán	Zaragoza	Zaragoza	Urban	Públic	No HPS	1	2		1	3	0	1	1	0	0	0	0	0	0	1	1	2	4	43	1.65	2	3	3	4	2	3	1	2	4	2	3	27	4	4	5	4	5	5	4	4	3	4	3	4
IES Miguel Catalán	Zaragoza	Zaragoza	Urban	Públic	No HPS	0	2		0		1	1	0	1	0	0	0	0	0	0	0	2	3	51	1.7	1	4	4	2	3	3	3	3	4	3	3	32	4	5	4	4	4	5	4	4	4	3	4	4
IES Miguel Catalán	Zaragoza	Zaragoza	Urban	Públic	No HPS	0	2		1	3	1	1	0	0	0	0	0	0	0	1	0	3	4	53	1.58	1	3	3	3	4	3	4	3	3	4	3	33	5	5	5	4	5	4	3	4	4	4	4	4
IES Miguel Catalán	Zaragoza	Zaragoza	Urban	Públic	No HPS	0	1		0		0	1	0	0	0	0	0	0	0			3	3	46	1.5	2	2	4	3	3	3	2	3	3	2	4	29	5	5	4	4	3	5	2	3	4	3	2	3
IES Miguel Catalán	Zaragoza	Zaragoza	Urban	Públic	No HPS	0	1		1	3	1	1	0	0	0	0	0	0	0	0	1	4	3			2	2	4	3	2	4	3	3	4	2	3	30	3	5	5	3	5	5	3	1	3	3	3	3
IES Miguel Catalán	Zaragoza	Zaragoza	Urban	Públic	No HPS	0	2		0		1	1	0	0	0	0	0	0	0	0	0	3	3	57	1.74	1	4	3	2	2	3	2	3	3	2	2	26	3	4	3	5	5	2	2	3	4	4	2	1
IES Miguel Catalán	Zaragoza	Zaragoza	Urban	Públic	No HPS	0	2		0			1	0	0	0	0	0	0	0	0	0	4	3	42	1.56	2	2	3	3	4	4	4	3	3	4	3	33	4	5	4	3	3	4	4	2	4	4	4	3
IES Miguel Catalán	Zaragoza	Zaragoza	Urban	Públic	No HPS	1	2		1	1	1	1	0	0	0	0	0	0	0	0	1	4	4	60	1.73	3	2	2	1	1	1	1	1	2	2	2	15	4	5	4	3	4	5	5	4	3	2	2	3
IES Miguel Catalán	Zaragoza	Zaragoza	Urban	Públic	No HPS	0	2		1	3	1	1	0	0	0	0	0	0	0			4	3	54	1.61	2	2	4	4	1	3	4	4	3	4	4	33	4	2	4	3	4	4	3	1	3	4	4	3
IES Miguel Catalán	Zaragoza	Zaragoza	Urban	Públic	No HPS	1	2		0		0	1	0	0	1	1	0	0	0	0	0	4	2	55	1.65	2	3	3	2	3	3	1	2	2	1	3	23	3	4	4	3	3	3	2	4	5	5	4	2
IES Miguel Catalán	Zaragoza	Zaragoza	Urban	Públic	No HPS	0	2		0		0	1	0	0	1	0	0	0	0	0	0	3	4	52	1.65	2	2	3	3	2	2	1	2	3	3	3	24	4	4	4	3	3	3	2	3	1	3	3	3
IES Miguel Catalán	Zaragoza	Zaragoza	Urban	Públic	No HPS	1	2		1	3	1	1	0	0	0	0	0	0	0	1	0	3	2	58		2	2	2	1	2	2	3	2	3	1	2	20	3	2	2	1	4	1	2	1	2	1	2	1
IES Ramón J. Sender	Huesca	Fraga	Urban	Públic	HPS	1	1		4	2	1	1	0	0	0	0	0	0	0	1	1	2	3	47	1.65	1	2	3	3	3	2	1	2	3	1	2	22	4	3	1	3		5	3	4	2	5	3	2
IES Ramón J. Sender	Huesca	Fraga	Urban	Públic	HPS	0	1		1	1	1	1	0	0	0	0	0	0	0	1	0	2	1	48	1.55	1	2	2	2	3	2	3	3	2	3	2	24
IES Ramón J. Sender	Huesca	Fraga	Urban	Públic	HPS	0	2		3	1	1	1	0	0	1	1	0	0	1	1	0	0	0	54	1.53	3
IES Ramón J. Sender	Huesca	Fraga	Urban	Públic	HPS	0	2		1	3	1	1	1	1	0	0	0	0	0	1	1	1	0	64	1.7	2	4	4	3	2	3	3	2	4	4	4	33
IES Ramón J. Sender	Huesca	Fraga	Urban	Públic	HPS	1	1		4	2	1	1	0	0	0	0	0	0	0	1	1	2	3	47	1.65	1	2	3	3	3	2	1	2	3	1	2	22	4	3	1	3		5	3	4	2	5	3	2
IES Ramón J. Sender	Huesca	Fraga	Urban	Públic	HPS	0	1		1	1	1	1	0	0	0	0	0	0	0	1	0	2	1	48	1.55	1	2	2	2	3	2	3	3	2	3	2	24
IES Ramón J. Sender	Huesca	Fraga	Urban	Públic	HPS	0	2		3	1	1	1	0	0	1	1	0	0	1	1	0	0	0	54	1.53	3
IES Ramón J. Sender	Huesca	Fraga	Urban	Públic	HPS	0	2		1	3	1	1	1	1	0	0	0	0	0	1	1	1	0	64	1.7	2	4	4	3	2	3	3	2	4	4	4	33
IES Ramón J. Sender	Huesca	Fraga	Urban	Públic	HPS	0	2		1	1	1	1	0	0	0	0	0	0	0	1	0	1	4	63	1.8	2	3	3	3	4	4	3	3	3	4	3	33	4	4	4	4	3	4	5	4	4	4	4	4
IES Ramón J. Sender	Huesca	Fraga	Urban	Públic	HPS	1	2		1	3	1	1	0	0	0	0	0	0	0	0	1	1	3	40	1.56	2	2	3	2	2	3	3	2	4	2	2	25	4	4	5	4	5	5	4	3	4	4	4	4
IES Ramón J. Sender	Huesca	Fraga	Urban	Públic	HPS	1	2		2	2	1	1	0	0	0	0	0	0	0	1	0	2	2		1.63	2	3	3	3	3	3	4	3	3	3	3	31	4	4	5	4	3	4	3	3	4	4	4	3
IES Ramón J. Sender	Huesca	Fraga	Urban	Públic	HPS	1	2		1	1	1	1	1	1	0	0	0	0	0	0	1	1	1	45	1.55	2	3	2	3	2	3	2	2	3	4	3	27	4	4	5	4	4	5	5	4	3	4	4	4
IES Ramón J. Sender	Huesca	Fraga	Urban	Públic	HPS	0	2		0		1	1	0	0	1	0	0	0	0	0	0	1	1	60	1.68	1	2	4	3	2	3	2	2	2	3	2	25	4	5	5	3	3	5	5	2	5	5	4	3
IES Ramón J. Sender	Huesca	Fraga	Urban	Públic	HPS	0	2		1	1	1	1	0	0	0	0	0	0	0	1	0	1	4	63	1.8	2	3	3	3	4	4	3	3	3	4	3	33	4	4	4	4	3	4	5	4	4	4	4	4
IES Ramón J. Sender	Huesca	Fraga	Urban	Públic	HPS	1	2		1	3	1	1	0	0	0	0	0	0	0	0	1	1	3	40	1.56	2	2	3	2	2	3	3	2	4	2	2	25	4	4	5	4	5	5	4	3	4	4	4	4
IES Ramón J. Sender	Huesca	Fraga	Urban	Públic	HPS	1	2		2	2	1	1	0	0	0	0	0	0	0	1	0	2	2		1.63	2	3	3	3	3	3	4	3	3	3	3	31	4	4	5	4	3	4	3	3	4	4	4	3
IES Ramón J. Sender	Huesca	Fraga	Urban	Públic	HPS	1	2		1	1	1	1	1	1	0	0	0	0	0	0	1	1	1	45	1.55	2	3	2	3	2	3	2	2	3	4	3	27	4	4	5	4	4	5	5	4	3	4	4	4
IES Ramón J. Sender	Huesca	Fraga	Urban	Públic	HPS	0	2		0		1	1	0	0	1	0	0	0	0	0	0	1	1	60	1.68	1	2	4	3	2	3	2	2	2	3	2	25	4	5	5	3	3	5	5	2	5	5	4	3
IES Ramón J. Sender	Huesca	Fraga	Urban	Públic	HPS	0	2		1	1	1	1	0	0	0	0	0	0	0	1	0	2	3	64	1.74	2	3	4	2	2	3	3	2	3	3	3	28	3	4	4	4	4	2	1	3	2	4	3	2
IES Ramón J. Sender	Huesca	Fraga	Urban	Públic	HPS	1	2		0		1	1	0	0	1	1	0	0	0	0	0	4	4	65	1.59	2	4	3	3	3	3	2	2	3	2	2	27	2	4	4	4	2	2	3	4	4	1	2	2
IES Ramón J. Sender	Huesca	Fraga	Urban	Públic	HPS	0	2		1	1	1	1	0	0	0	0	0	0	0	1	0	2	3	64	1.74	2	3	4	2	2	3	3	2	3	3	3	28	3	4	4	4	4	2	1	3	2	4	3	2
IES Ramón J. Sender	Huesca	Fraga	Urban	Públic	HPS	1	2		0		1	1	0	0	1	1	0	0	0	0	0	4	4	65	1.59	2	4	3	3	3	3	2	2	3	2	2	27	2	4	4	4	2	2	3	4	4	1	2	2
IES Ramón J. Sender	Huesca	Fraga	Urban	Públic	HPS	0	2		1		1	1	0	0	0	0	0	0	0	1	0	1	0	78	1.75	3	2	4	3	3	3	1	2	4	2	2	26	5	5	5	4	1	5	3	1	1	2	1	3
IES Ramón J. Sender	Huesca	Fraga	Urban	Públic	HPS	1	2		1	1	1	1	0	0	0	0	0	0	0	1	0	3	4	40	1.55	2	3	4	2	3	2	2	2	4	3	2	27	5	4	4	4	2	3	4	1	2	5	4	3
IES Ramón J. Sender	Huesca	Fraga	Urban	Públic	HPS	0	2		1	1	1	0	0	0	0	0	0	0	0	0	1	2	3	65	1.72	2	2	4	4	2	2	3	3	4	2	2	28	5	5	3	3	4	3	3	4	3	4	3	3
IES Ramón J. Sender	Huesca	Fraga	Urban	Públic	HPS	0	2		1	3	1	1	0	0	0	0	0	0	0	0	1	2	3	59	1.62	3	3	2	3	1	1	2	4	1	3	2	22	4	4	4	3	3	3	2	3	4	1	3	2
IES Ramón J. Sender	Huesca	Fraga	Urban	Públic	HPS	0	2		1		1	1	0	0	0	0	0	0	0	1	0	1	0	78	1.75	3	2	4	3	3	3	1	2	4	2	2	26	5	5	5	4	1	5	3	1	1	2	1	3
IES Ramón J. Sender	Huesca	Fraga	Urban	Públic	HPS	1	2		1	1	1	1	0	0	0	0	0	0	0	1	0	3	4	40	1.55	2	3	4	2	3	2	2	2	4	3	2	27	5	4	4	4	2	3	4	1	2	5	4	3
IES Ramón J. Sender	Huesca	Fraga	Urban	Públic	HPS	0	2		1	1	1	0	0	0	0	0	0	0	0	0	1	2	3	65	1.72	2	2	4	4	2	2	3	3	4	2	2	28	5	5	3	3	4	3	3	4	3	4	3	3
IES Ramón J. Sender	Huesca	Fraga	Urban	Públic	HPS	0	2		1	3	1	1	0	0	0	0	0	0	0	0	1	2	3	59	1.62	3	3	2	3	1	1	2	4	1	3	2	22	4	4	4	3	3	3	2	3	4	1	3	2
IES Ramón J. Sender	Huesca	Fraga	Urban	Públic	HPS	0	1		1	3	1	1	0	0	0	0	0	0	0	0	1		1	53	1.66	1	2	3	4	4	3	2	4	4	3	3	32	5	5	5	5	5	5	5	5	5	5	5	5
IES Ramón J. Sender	Huesca	Fraga	Urban	Públic	HPS	1	1		2	1	1	1	0	0	0	0	0	0	0	1	1	2	2	37	1.49	2	3	4	4	2	2	3	2	3	3	4	30	4	5	5	4	3	3	5	4	5	4	5	2
IES Ramón J. Sender	Huesca	Fraga	Urban	Públic	HPS	1	1		1	3	1	1	0	0	0	0	0	0	0	0	1	2	3	50	1.6	2	2	4	3	2	3	3	3	3	3	3	29	3	5	5	5	5	4	5	4	5	4	5	4
IES Ramón J. Sender	Huesca	Fraga	Urban	Públic	HPS	1	1		2	2	1	0	0	1	0	0	0	0	0	0	1	3	2	50	1.65	2	2	3	2	2	2	2	2	3	3	2	23	5	5	5	4	5	4	3	5	3	4	4	4
IES Ramón J. Sender	Huesca	Fraga	Urban	Públic	HPS	1	1		1	1	1	1	0	0	0	0	0	0	0	1	0	3	2	43	1.43	1	3	3	4	1	2	1	3	2	3	2	24	4	5	3	4	3	5	4	5	4	4	3	4
IES Ramón J. Sender	Huesca	Fraga	Urban	Públic	HPS	1	1		1	1	1	1	0	0	0	0	0	0	0	1	0	1	3	46	1.61	1	3	4	2	3	3	2	2	3	2	3	27	5	4	5	4	5	4	4	4	4	3	4	5
IES Ramón J. Sender	Huesca	Fraga	Urban	Públic	HPS	1	1		1	3	1	1	0	0	0	0	0	0	0	1	0	2	2	60	1.63	2	3	2	3	4	4	4	3	4	4	3	34	5	5	5	4	4	4	4	3	4	5	5	3
IES Ramón J. Sender	Huesca	Fraga	Urban	Públic	HPS	1	2		2	1	1	1	0	0	0	0	0	0	0	1	1	2	1	49	1.7	1	2	4	3	3	3	4	3	3	2	2	29	5	4	4	3	5	4	3	4	4	3	4	4
IES Ramón J. Sender	Huesca	Fraga	Urban	Públic	HPS	1	2		1	1	1	1	0	0	0	1	0	0	0	1	0	2	3	55	1.55	2	4	3	4	3	4	3	3	4	3	3	34	5	5	5	4	4	3	5	5	2	4	5	5
IES Ramón J. Sender	Huesca	Fraga	Urban	Públic	HPS	1	2		1	1	1	1	0	0	0	0	0	0	0	1	0	2	2	50	1.57	2	3	3	3	4	4	3	3	3	3	4	33	5	4	4	4	4	3	2	3	4	5	5	4
IES Ramón J. Sender	Huesca	Fraga	Urban	Públic	HPS	0	2		1	3	1	1	0	0	0	0	0	0	0	1	0	4	4	60	1.75	2	3	4	3	4	3	2	3	4	4	4	34	5	5	5	3	4	3	3	3	5	4	2	5
IES Ramón J. Sender	Huesca	Fraga	Urban	Públic	HPS	1	2		2	2	1	1	0	0	0	0	0	0	0	1	0	3	4	53	1.71	2	2	4	3	1	2	3	2	3	3	4	27	5	2	4	4	5	4	2	5	5	4	3	3
IES Ramón J. Sender	Huesca	Fraga	Urban	Públic	HPS	0	1		1	3	1	1	0	0	0	0	0	0	0	0	1		1	53	1.66	1	2	3	4	4	3	2	4	4	3	3	32	5	5	5	5	5	5	5	5	5	5	5	5
IES Ramón J. Sender	Huesca	Fraga	Urban	Públic	HPS	1	1		2	1	1	1	0	0	0	0	0	0	0	1	1	2	2	37	1.49	2	3	4	4	2	2	3	2	3	3	4	30	4	5	5	4	3	3	5	4	5	4	5	2
IES Ramón J. Sender	Huesca	Fraga	Urban	Públic	HPS	1	1		1	3	1	1	0	0	0	0	0	0	0	0	1	2	3	50	1.6	2	2	4	3	2	3	3	3	3	3	3	29	3	5	5	5	5	4	5	4	5	4	5	4
IES Ramón J. Sender	Huesca	Fraga	Urban	Públic	HPS	1	1		2	2	1	0	0	1	0	0	0	0	0	0	1	3	2	50	1.65	2	2	3	2	2	2	2	2	3	3	2	23	5	5	5	4	5	4	3	5	3	4	4	4
IES Ramón J. Sender	Huesca	Fraga	Urban	Públic	HPS	1	1		1	1	1	1	0	0	0	0	0	0	0	1	0	3	2	43	1.43	1	3	3	4	1	2	1	3	2	3	2	24	4	5	3	4	3	5	4	5	4	4	3	4
IES Ramón J. Sender	Huesca	Fraga	Urban	Públic	HPS	1	1		1	1	1	1	0	0	0	0	0	0	0	1	0	1	3	46	1.61	1	3	4	2	3	3	2	2	3	2	3	27	5	4	5	4	5	4	4	4	4	3	4	5
IES Ramón J. Sender	Huesca	Fraga	Urban	Públic	HPS	1	1		1	3	1	1	0	0	0	0	0	0	0	1	0	2	2	60	1.63	2	3	2	3	4	4	4	3	4	4	3	34	5	5	5	4	4	4	4	3	4	5	5	3
IES Ramón J. Sender	Huesca	Fraga	Urban	Públic	HPS	1	2		2	1	1	1	0	0	0	0	0	0	0	1	1	2	1	49	1.7	1	2	4	3	3	3	4	3	3	2	2	29	5	4	4	3	5	4	3	4	4	3	4	4
IES Ramón J. Sender	Huesca	Fraga	Urban	Públic	HPS	1	2		1	1	1	1	0	0	0	1	0	0	0	1	0	2	3	55	1.55	2	4	3	4	3	4	3	3	4	3	3	34	5	5	5	4	4	3	5	5	2	4	5	5
IES Ramón J. Sender	Huesca	Fraga	Urban	Públic	HPS	1	2		1	1	1	1	0	0	0	0	0	0	0	1	0	2	2	50	1.57	2	3	3	3	4	4	3	3	3	3	4	33	5	4	4	4	4	3	2	3	4	5	5	4
IES Ramón J. Sender	Huesca	Fraga	Urban	Públic	HPS	0	2		1	3	1	1	0	0	0	0	0	0	0	1	0	4	4	60	1.75	2	3	4	3	4	3	2	3	4	4	4	34	5	5	5	3	4	3	3	3	5	4	2	5
IES Ramón J. Sender	Huesca	Fraga	Urban	Públic	HPS	1	2		2	2	1	1	0	0	0	0	0	0	0	1	0	3	4	53	1.71	2	2	4	3	1	2	3	2	3	3	4	27	5	2	4	4	5	4	2	5	5	4	3	3
IES Ramón J. Sender	Huesca	Fraga	Urban	Públic	HPS	0	1		1	3	1	1	0	0	0	0	0	0	0	0	1		1	53	1.66	1	2	3	4	4	3	2	4	4	3	3	32	5	5	5	5	5	5	5	5	5	5	5	5
IES Ramón J. Sender	Huesca	Fraga	Urban	Públic	HPS	1	1		2	1	1	1	0	0	0	0	0	0	0	0	1	3	3		1.6	3	3	4	3	3	3	3	4	3	2	4	32	4	4	4	4	4	2	3	4	3	2	3	4
IES Ramón J. Sender	Huesca	Fraga	Urban	Públic	HPS	1	1		2	1	1	1	0	0	0	0	0	0	0	1	1	3	2	32	1.4	2	3	2	3	4	3	2	2	4	3	3	29	3	5	4	4	3	3	4	2	3	4	3	5
IES Ramón J. Sender	Huesca	Fraga	Urban	Públic	HPS	1	2		1	3	1	1	0	0	0	0	0	0	0	0	1	2	4		1.56	2	4	3	4	4	4	3	4	4	3	3	36	5	4	3	5	4	2	2	1	4	3	4	4
IES Ramón J. Sender	Huesca	Fraga	Urban	Públic	HPS	0	2		0		1	1	0	0	1	0	0	0	0	0	0	4	3	62	1.64	1	4	3	2	4	4	2	2	3	1	4	29	5	5	3	4	2	5	2	1	1	4	4	4
IES Ramón J. Sender	Huesca	Fraga	Urban	Públic	HPS	1	2		1	1	1	1	0	0	0	0	0	0	0	0	1	1	1	54	1.56	1	1	3	2	2	2	1	4	3	1	2	21	5	5	1	3	2	5	5	4	1	2	3	4
IES Ramón J. Sender	Huesca	Fraga	Urban	Públic	HPS	1	2		2	3	1	0	0	1	0	0	0	0	0	1	0	3	2	59	1.59	2	2	2	2	3	2	2	2	3	2	3	23	4	3	2	4	5	2	2	3	4	3	3	4
IES Ramón J. Sender	Huesca	Fraga	Urban	Públic	HPS	1	1		2	1	1	1	0	0	0	0	0	0	0	0	1	3	3		1.6	3	3	4	3	3	3	3	4	3	2	4	32	4	4	4	4	4	2	3	4	3	2	3	4
IES Ramón J. Sender	Huesca	Fraga	Urban	Públic	HPS	1	1		2	1	1	1	0	0	0	0	0	0	0	1	1	3	2	32	1.4	2	3	2	3	4	3	2	2	4	3	3	29	3	5	4	4	3	3	4	2	3	4	3	5
IES Ramón J. Sender	Huesca	Fraga	Urban	Públic	HPS	1	2		1	3	1	1	0	0	0	0	0	0	0	0	1	2	4		1.56	2	4	3	4	4	4	3	4	4	3	3	36	5	4	3	5	4	2	2	1	4	3	4	4
IES Ramón J. Sender	Huesca	Fraga	Urban	Públic	HPS	0	2		0		1	1	0	0	1	0	0	0	0	0	0	4	3	62	1.64	1	4	3	2	4	4	2	2	3	1	4	29	5	5	3	4	2	5	2	1	1	4	4	4
IES Ramón J. Sender	Huesca	Fraga	Urban	Públic	HPS	1	2		1	1	1	1	0	0	0	0	0	0	0	0	1	1	1	54	1.56	1	1	3	2	2	2	1	4	3	1	2	21	5	5	1	3	2	5	5	4	1	2	3	4
IES Ramón J. Sender	Huesca	Fraga	Urban	Públic	HPS	1	2		2	3	1	0	0	1	0	0	0	0	0	1	0	3	2	59	1.59	2	2	2	2	3	2	2	2	3	2	3	23	4	3	2	4	5	2	2	3	4	3	3	4
IES Ramón J. Sender	Huesca	Fraga	Urban	Públic	HPS	1	1		0		1	1	0	0	0	0	0	0	0	0	0	2	2	39	1.5	3	3	4	4	2	2	3	4	4	2	3	31	5	5	4	4	5	5	3	3	5	2	4	5
IES Ramón J. Sender	Huesca	Fraga	Urban	Públic	HPS	0	1		0		1	1	0	0	0	0	0	0	0	0	0	2	4	50	1.61	2	2	4	1	3	3	3	3	4	4	3	30	4	5	4	5	4	4	2	3	4	4	3	4
IES Ramón J. Sender	Huesca	Fraga	Urban	Públic	HPS	0	1		1	1	1	1	0	0	1	0	0	0	0	1	0	3	4	63	1.65	2	3	3	4	2	3	3	4	4	3	2	31	5	5	5	4	5	4	3	3	3	4	4	3
IES Ramón J. Sender	Huesca	Fraga	Urban	Públic	HPS	0	1		1	1	1	1	0	0	0	0	0	0	0	1	0	1	3	40	1.55	2	2	4	3	3	3	3	2	4	3	2	29	5	5	5	4	5	3	1	4	5	1	3	5
IES Ramón J. Sender	Huesca	Fraga	Urban	Públic	HPS	1	1		1	1	1	1	0	0	0	0	0	0	0	0	1	1	3	61	1.69	2	3	3	3	3	3	4	3	3	4	4	33	4	5	4	4	4	3	3	4	5	4	4	4
IES Ramón J. Sender	Huesca	Fraga	Urban	Públic	HPS	0	1		1	1	1	1	0	0	1	1	0	0	0	1	0	2	4	65	1.72	1	3	4	2	4	3	4	4	4	3	3	34	5	5	4	4	3	5	5	4	3	5	4	3
IES Ramón J. Sender	Huesca	Fraga	Urban	Públic	HPS	1	1		1	1	1	1	0	0	0	0	0	0	0	0	1	3	4	39	1.5	1	3	3	4	2	4	2	3	2	3	2	28	4	5	3	4	3	4	3	5	4	4	3	4
IES Ramón J. Sender	Huesca	Fraga	Urban	Públic	HPS	1	2		1	1	1	1	0	0	0	0	0	0	0	0	1	3	3	55	1.57	1	4	3	3	3	4	3	3	4	4	4	35	4	5	5	4	5	5	3	4	5	4	3	4
IES Ramón J. Sender	Huesca	Fraga	Urban	Públic	HPS	1	2		1	3	1	1	0	0	0	0	0	0	0	1	0	4	1	46	1.54	1	4	4	4	3	3	2	3	4	3	3	33	5	5	5	3	3	4	3	3	4	3	4	5
IES Ramón J. Sender	Huesca	Fraga	Urban	Públic	HPS	0	2		0		1	0	0	0	0	0	0	0	0	0	0	3	3	38	1.5	1	3	4	3	3	3	3	3	4	3	3	32	4	5	4	5	5	4	3	4	4	4	4	5
IES Ramón J. Sender	Huesca	Fraga	Urban	Públic	HPS		2		1	1	1	1	0	0	0	0	0	0	0	1	0	1	3	48	1.53	1	3	4	3	4	3	2	3	2	3	2	29	5	5	5	4	4	4	5	5	5	4	5	4
IES Ramón J. Sender	Huesca	Fraga	Urban	Públic	HPS	1	2		1	1	1	1	0	0	0	0	0	0	0	0	1	3	3	65	1.68	2	4	3	3	2	3	3	2	3	3	3	29	4	5	4	5	5	4	4	5	5	5	4	5
IES Ramón J. Sender	Huesca	Fraga	Urban	Públic	HPS	0	2		2	2	1	1	0	0	0	0	0	0	0	1	1	4	4	70	1.63	2	3	3	2	3	4	3	3	4	3	3	31	5	4	5	4	5	4	5	5	2	3	4	5
IES Ramón J. Sender	Huesca	Fraga	Urban	Públic	HPS	1	1		0		1	1	0	0	0	0	0	0	0	0	0	2	2	39	1.5	3	3	4	4	2	2	3	4	4	2	3	31	5	5	4	4	5	5	3	3	5	2	4	5
IES Ramón J. Sender	Huesca	Fraga	Urban	Públic	HPS	0	1		0		1	1	0	0	0	0	0	0	0	0	0	2	4	50	1.61	2	2	4	1	3	3	3	3	4	4	3	30	4	5	4	5	4	4	2	3	4	4	3	4
IES Ramón J. Sender	Huesca	Fraga	Urban	Públic	HPS	0	1		1	1	1	1	0	0	1	0	0	0	0	1	0	3	4	63	1.65	2	3	3	4	2	3	3	4	4	3	2	31	5	5	5	4	5	4	3	3	3	4	4	3
IES Ramón J. Sender	Huesca	Fraga	Urban	Públic	HPS	0	1		1	1	1	1	0	0	0	0	0	0	0	1	0	1	3	40	1.55	2	2	4	3	3	3	3	2	4	3	2	29	5	5	5	4	5	3	1	4	5	1	3	5
IES Ramón J. Sender	Huesca	Fraga	Urban	Públic	HPS	1	1		1	1	1	1	0	0	0	0	0	0	0	0	1	1	3	61	1.69	2	3	3	3	3	3	4	3	3	4	4	33	4	5	4	4	4	3	3	4	5	4	4	4
IES Ramón J. Sender	Huesca	Fraga	Urban	Públic	HPS	0	1		1	1	1	1	0	0	1	1	0	0	0	1	0	2	4	65	1.72	1	3	4	2	4	3	4	4	4	3	3	34	5	5	4	4	3	5	5	4	3	5	4	3
IES Ramón J. Sender	Huesca	Fraga	Urban	Públic	HPS	1	1		1	1	1	1	0	0	0	0	0	0	0	0	1	3	4	39	1.5	1	3	3	4	2	4	2	3	2	3	2	28	4	5	3	4	3	4	3	5	4	4	3	4
IES Ramón J. Sender	Huesca	Fraga	Urban	Públic	HPS	1	2		1	1	1	1	0	0	0	0	0	0	0	0	1	3	3	55	1.57	1	4	3	3	3	4	3	3	4	4	4	35	4	5	5	4	5	5	3	4	5	4	3	4
IES Ramón J. Sender	Huesca	Fraga	Urban	Públic	HPS	1	2		1	3	1	1	0	0	0	0	0	0	0	1	0	4	1	46	1.54	1	4	4	4	3	3	2	3	4	3	3	33	5	5	5	3	3	4	3	3	4	3	4	5
IES Ramón J. Sender	Huesca	Fraga	Urban	Públic	HPS	0	2		0		1	0	0	0	0	0	0	0	0	0	0	3	3	38	1.5	1	3	4	3	3	3	3	3	4	3	3	32	4	5	4	5	5	4	3	4	4	4	4	5
IES Ramón J. Sender	Huesca	Fraga	Urban	Públic	HPS		2		1	1	1	1	0	0	0	0	0	0	0	1	0	1	3	48	1.53	1	3	4	3	4	3	2	3	2	3	2	29	5	5	5	4	4	4	5	5	5	4	5	4
IES Ramón J. Sender	Huesca	Fraga	Urban	Públic	HPS	1	2		1	1	1	1	0	0	0	0	0	0	0	0	1	3	3	65	1.68	2	4	3	3	2	3	3	2	3	3	3	29	4	5	4	5	5	4	4	5	5	5	4	5
IES Ramón J. Sender	Huesca	Fraga	Urban	Públic	HPS	0	2		2	2	1	1	0	0	0	0	0	0	0	1	1	4	4	70	1.63	2	3	3	2	3	4	3	3	4	3	3	31	5	4	5	4	5	4	5	5	2	3	4	5
IES Ramón J. Sender	Huesca	Fraga	Urban	Públic	HPS	1	1		1	3	1	0	0	0	0	0	0	0	0	0	1	1	1	38	1.53	2	3	3	3	2	3	2	2	3	3	2	26	5	4	4	4	4	2	2	4	2	3	4	4
IES Ramón J. Sender	Huesca	Fraga	Urban	Públic	HPS	0	1		2	3	1	1	0	0	0	0	0	0	0	1	1	4	3	50	1.7	2	3	3	2	4	2	3	2	3	4	3	29	5	4	5	3	5	3	3	2	2	3	3	3
IES Ramón J. Sender	Huesca	Fraga	Urban	Públic	HPS	1	1		2	1	1	1	0	0	0	0	0	0	0	1	1	2	2	65	1.7	3	2	3	2	1	3	1	2	3	2	3	22	4	4	3	2	2	4	3	4	3	3	4	3
IES Ramón J. Sender	Huesca	Fraga	Urban	Públic	HPS	0	2		1	1	1	1	0	0	0	0	0	0	0	1	0	3	1	60	1.7	2	4	4	3	3	4	2	4	3	4	4	35	4	5	4	5	2	3	2	1	3	5	4	5
IES Ramón J. Sender	Huesca	Fraga	Urban	Públic	HPS	0	2		1	3	1	0	0	1	0	0	0	0	0	0	1	1	3	52	1.65	2	3	4	2	3	3	2	3	4	1	2	27	4	5	3	3	4	3	1	2	3	5	4	4
IES Ramón J. Sender	Huesca	Fraga	Urban	Públic	HPS	0	2		0		1	1	0	0	0	0	0	0	0	0	0	2	2	50	1.68	1	2	3	2	2	3	3	2	3	2	3	25	4	3	2	3	4	3	2	3	2	4	3	2
IES Ramón J. Sender	Huesca	Fraga	Urban	Públic	HPS	1	2		1	3	1	1	0	0	0	0	0	0	0	0	1	2	4	53	1.6	2	4	3	3	2	2	1	3	3	2	1	24	5	4	2	3	2	3	2	2	3	5	4	3
IES Ramón J. Sender	Huesca	Fraga	Urban	Públic	HPS	1	2		1	3	1	1	0	0	0	0	0	0	0	0	1	2	3	43	1.57	1	2	2	3	3	2	2	2	3	2	2	23	3	3	4	4	2	2	2	2	3	3	4	2
IES Ramón J. Sender	Huesca	Fraga	Urban	Públic	HPS	1	1		1	3	1	0	0	0	0	0	0	0	0	0	1	1	1	38	1.53	2	3	3	3	2	3	2	2	3	3	2	26	5	4	4	4	4	2	2	4	2	3	4	4
IES Ramón J. Sender	Huesca	Fraga	Urban	Públic	HPS	0	1		2	3	1	1	0	0	0	0	0	0	0	1	1	4	3	50	1.7	2	3	3	2	4	2	3	2	3	4	3	29	5	4	5	3	5	3	3	2	2	3	3	3
IES Ramón J. Sender	Huesca	Fraga	Urban	Públic	HPS	1	1		2	1	1	1	0	0	0	0	0	0	0	1	1	2	2	65	1.7	3	2	3	2	1	3	1	2	3	2	3	22	4	4	3	2	2	4	3	4	3	3	4	3
IES Ramón J. Sender	Huesca	Fraga	Urban	Públic	HPS	0	2		1	1	1	1	0	0	0	0	0	0	0	1	0	3	1	60	1.7	2	4	4	3	3	4	2	4	3	4	4	35	4	5	4	5	2	3	2	1	3	5	4	5
IES Ramón J. Sender	Huesca	Fraga	Urban	Públic	HPS	0	2		1	3	1	0	0	1	0	0	0	0	0	0	1	1	3	52	1.65	2	3	4	2	3	3	2	3	4	1	2	27	4	5	3	3	4	3	1	2	3	5	4	4
IES Ramón J. Sender	Huesca	Fraga	Urban	Públic	HPS	0	2		0		1	1	0	0	0	0	0	0	0	0	0	2	2	50	1.68	1	2	3	2	2	3	3	2	3	2	3	25	4	3	2	3	4	3	2	3	2	4	3	2
IES Ramón J. Sender	Huesca	Fraga	Urban	Públic	HPS	1	2		1	3	1	1	0	0	0	0	0	0	0	0	1	2	4	53	1.6	2	4	3	3	2	2	1	3	3	2	1	24	5	4	2	3	2	3	2	2	3	5	4	3
IES Ramón J. Sender	Huesca	Fraga	Urban	Públic	HPS	1	2		1	3	1	1	0	0	0	0	0	0	0	0	1	2	3	43	1.57	1	2	2	3	3	2	2	2	3	2	2	23	3	3	4	4	2	2	2	2	3	3	4	2
IES Ramón J. Sender	Huesca	Fraga	Urban	Públic	HPS	0	1		2	1	1	1	0	0	0	0	0	0	0	1	1	4	4	40	1.55	3	2	4	3	3	4	3	2	4	3	4	32	5	5	4	5	5	3	1	4	5	1	3	5
IES Ramón J. Sender	Huesca	Fraga	Urban	Públic	HPS	1	2		0		1	0	0	0	0	0	0	0	0	0	0	1	1	59	1.6	2	2	4	3	4	3	4	2	3	2	2	29	4	5	4	4	4	5	4	3	5	4	5	4
IES Ramón J. Sender	Huesca	Fraga	Urban	Públic	HPS	1	2		0		1	1	0	0	0	0	0	0	0	0	0	3	4	49	1.62	1	4	4	4	3	3	2	3	4	3	3	33	5	5	5	3	3	4	3	3	4	3	4	5
IES Ramón J. Sender	Huesca	Fraga	Urban	Públic	HPS	1	2		1	3	1	1	0	0	0	0	0	0	0	0	1	4	4	36	1.43	1	3	3	3	2	4	4	3	4	2	3	31	4	5	4	5	5	4	4	5	4	4	5	5
IES Ramón J. Sender	Huesca	Fraga	Urban	Públic	HPS	1	2		1	3	1	1	0	0	0	0	0	0	0	0	1	2	2	53	1.55	2	2	3	3	3	3	3	3	3	3	3	29	5	3	4	5	4	4	3	3	4	3	4	5
IES Ramón J. Sender	Huesca	Fraga	Urban	Públic	HPS	0	1		2	1	1	1	0	0	0	0	0	0	0	1	1	4	4	40	1.55	3	2	4	3	3	4	3	2	4	3	4	32	5	5	4	5	5	3	1	4	5	1	3	5
IES Ramón J. Sender	Huesca	Fraga	Urban	Públic	HPS	1	2		0		1	0	0	0	0	0	0	0	0	0	0	1	1	59	1.6	2	2	4	3	4	3	4	2	3	2	2	29	4	5	4	4	4	5	4	3	5	4	5	4
IES Ramón J. Sender	Huesca	Fraga	Urban	Públic	HPS	1	2		0		1	1	0	0	0	0	0	0	0	0	0	3	4	49	1.62	1	4	4	4	3	3	2	3	4	3	3	33	5	5	5	3	3	4	3	3	4	3	4	5
IES Ramón J. Sender	Huesca	Fraga	Urban	Públic	HPS	1	2		1	3	1	1	0	0	0	0	0	0	0	0	1	4	4	36	1.43	1	3	3	3	2	4	4	3	4	2	3	31	4	5	4	5	5	4	4	5	4	4	5	5
IES Ramón J. Sender	Huesca	Fraga	Urban	Públic	HPS	1	2		1	3	1	1	0	0	0	0	0	0	0	0	1	2	2	53	1.55	2	2	3	3	3	3	3	3	3	3	3	29	5	3	4	5	4	4	3	3	4	3	4	5
IES Ramón J. Sender	Huesca	Fraga	Urban	Públic	HPS	1	2		2	1	1	0	0	1	0	0	0	0	0	0	1	2	2	55	1.53	1	2	3	4	3	3	1	2	4	2	3	27	5	5	5	3	3	5	3	2	3	3	4	4
IES Ramón J. Sender	Huesca	Fraga	Urban	Públic	HPS	1	2		1	1	1	1	0	0	0	0	0	0	0	0	1	4	2	50	1.68	1	4	3	4	3	3	2	3	4	3	3	32	4	3	3	4	3	2	2	3	5	5	5	5
IES Ramón J. Sender	Huesca	Fraga	Urban	Públic	HPS	1	2		2	1	1	0	0	1	0	0	0	0	0	0	1	2	2	55	1.53	1	2	3	4	3	3	1	2	4	2	3	27	5	5	5	3	3	5	3	2	3	3	4	4
IES Ramón J. Sender	Huesca	Fraga	Urban	Públic	HPS	1	2		1	1	1	1	0	0	0	0	0	0	0	0	1	4	2	50	1.68	1	4	3	4	3	3	2	3	4	3	3	32	4	3	3	4	3	2	2	3	5	5	5	5
IES Ramón J. Sender	Huesca	Fraga	Urban	Públic	HPS	0	2		1	1	1	1	0	0	0	0	0	0	0	1	0	2	4	52	1.5	1	3	3	3	3	3	3	3	3	3	3	30	5	4	5	4	4	4	2	3	4	4	3	3
IES Ramón J. Sender	Huesca	Fraga	Urban	Públic	HPS	1	2		2	2	1	1	0	0	1	0	0	0	0	1	1	2	2	56	1.57	1	4	4	3	3	4	3	3	4	3	3	34	4	4	3	4	5	4	4	3	4	4	4	4
IES Ramón J. Sender	Huesca	Fraga	Urban	Públic	HPS	0	2		1	1	1	1	0	0	0	0	0	0	0	1	0	2	4	52	1.5	1	3	3	3	3	3	3	3	3	3	3	30	5	4	5	4	4	4	2	3	4	4	3	3
IES Ramón J. Sender	Huesca	Fraga	Urban	Públic	HPS	1	2		2	2	1	1	0	0	1	0	0	0	0	1	1	2	2	56	1.57	1	4	4	3	3	4	3	3	4	3	3	34	4	4	3	4	5	4	4	3	4	4	4	4
IES Ramón J. Sender	Huesca	Fraga	Urban	Públic	HPS	0	2		1	3	1	0	0	0	0	0	0	0	0	1	0		2	78	1.76	2		4	3	3	4	2	3	4	4	4		5	4	5	5	4	5	1	3	2	3	4	4
IES Ramón J. Sender	Huesca	Fraga	Urban	Públic	HPS	0	2		1	3	1	0	0	0	0	0	0	0	0	1	0		2	78	1.76	2		4	3	3	4	2	3	4	4	4		5	4	5	5	4	5	1	3	2	3	4	4
IES Rio Arba	Zaragoza	Tauste	Rural	Públic	HPS	0	2		1	1	1	1	0	0	0	0	0	0	0	1	0	3	2	41	1.62	2	2	3	3	3			3	4	3	3				2	3	4	4	2		3	2	4	3
IES Rio Arba	Zaragoza	Tauste	Rural	Públic	HPS	1	1		2	1	1	1	0	0	0	0	0	0	0	1	1	2	4	40	1.52	1	4	4	4	4	4	4	3	4	4	4	39	5	5	5	5	5	5	4	2	5	5	5	5
IES Rio Arba	Zaragoza	Tauste	Rural	Públic	HPS	1	1		0		1	0	0	0	1	1	0	0	0			2	3	50	1.55	2	3	4	3	3	3	2	2	4	3	2	29	3	5	5	4	3	3	3	4	4	5	4	3
IES Rio Arba	Zaragoza	Tauste	Rural	Públic	HPS	0	1		1	1	1	1	0	0	0	0	0	0	0			2	2	37	1.48	1	4	4	1	1	3	2	2	3	2	2	24	5	4	4	4	3	3	5	4	4	3	3	4
IES Rio Arba	Zaragoza	Tauste	Rural	Públic	HPS	0	1		1	1	1	1	0	0	0	0	0	0	0			4	4	50		2	2	4	4	2	4	4	3	4	3	4	34	5	5	5	5	5	5	5	1	5	5	5	5
IES Rio Arba	Zaragoza	Tauste	Rural	Públic	HPS	1	1		1	3	1	1	0	0	0	0	0	0	0			3	3	52	1.69	2	2	4	3	2	3	2	2	4	3	2	27	4	5	4	4	4	5	5	3	5	3	4	5
IES Rio Arba	Zaragoza	Tauste	Rural	Públic	HPS	1	2		1	1	1	1	0	0	0	0	0	0	0	1	0	2	2	50	1.65	2	1	3	2	3	3	2	2	3	2	1	22	4	5	5	3	3	5	5	3	4	5	4	5
IES Rio Arba	Zaragoza	Tauste	Rural	Públic	HPS	0	2		0		1	1	0	0	0	0	0	0	0			4	3	80	1.65	2	3	3	4	2	3	4	2	3	3	2	29	5	4	5	4	4	4	2	2	4	4	4	4
IES Rio Arba	Zaragoza	Tauste	Rural	Públic	HPS	1	2		1	3	1	1	0	0	0	0	0	0	0	0	1	2	3	54	1.73	2	2	3	3	3	4	1	1	3	2	2	24	4	5	5	5	4	5	5	4	5	4	3	4
IES Rio Arba	Zaragoza	Tauste	Rural	Públic	HPS	0	2		1	1	1	1	0	0	0	0	0	0	0	0	1	1	1	70	1.67	2	3	4	4	4	4	4	3	4	3	3	36	5	5	5	4	5	5	4	1	5	5	5	4
IES Rio Arba	Zaragoza	Tauste	Rural	Públic	HPS	1	2		1	3	1	1	0	0	0	0	0	0	0	1	0	3	2	55	1.57	2	3	4	3	2	2	1	3	4	2	2	26	4	5	5	5	4	4	5	5	5	5	4	4
IES Rio Arba	Zaragoza	Tauste	Rural	Públic	HPS	1	2		1	1	1	1	0	0	0	0	0	0	0	1	0	1	2	50	1.6	2	3	4	4	3	3	3	3	4	4	4	35	5	5	4	5	5	5	3	4	5	5	4	4
IES Rio Arba	Zaragoza	Tauste	Rural	Públic	HPS	1	2		2	1	1	1	0	0	0	0	0	0	0	0	1	2	4	45	1.6	2	3	4	3	2	2	2	2	3	2	3	26	5	5	5	5	3	4	3	2	5	5	3	3
IES Rio Arba	Zaragoza	Tauste	Rural	Públic	HPS	0	1		1	1	1	1	0	0	0	0	0	0	0	1	0	2	2	60	1.6	1	3	4	3	3	4	4	2	3	1	1	28	4	5	4	3	2	1	1	1	1	2	1	4
IES Rio Arba	Zaragoza	Tauste	Rural	Públic	HPS	1	1		1	1	1	1	0	0	0	0	0	0	0	0	1	3	4	56	1.55	2	2	3	3	3	3	2	2	3	3	2	26	2	5	4	4	3	3	3	2	2	4	2	3
IES Rio Arba	Zaragoza	Tauste	Rural	Públic	HPS	1	1		2	2	1	1	0	0	0	0	0	0	0	1	1	2	2	45	1.5	2	2	4	4	2	3	2	2	4	3	2	28	4	4	4	3	4	4	4	3	4	4	2	4
IES Rio Arba	Zaragoza	Tauste	Rural	Públic	HPS	0	1		0		1	1	0	0	0	0	0	0	0			3	3	55	1.6	2	2	2	2	3	3	3	3	2	3	3	26	3	2	3	3	5	4	3	2	3	3	4	3
IES Rio Arba	Zaragoza	Tauste	Rural	Públic	HPS	0	2		0		1	1	0	0	0	0	0	0	0			2	4	66	1.78	1	3	4	3	2	2	4	3	3	4	3	31	5	5	4	2	4	3	4	1	3	4	4	4
IES Rio Arba	Zaragoza	Tauste	Rural	Públic	HPS	1	2		1	1	1	1	0	0	0	0	0	0	0	0	1	3	3	48	1.55	2	4	4	4	4	4	4	4	4	4	4	40	4	4	4	4	4	4	4	3	3	3	3	3
IES Rio Arba	Zaragoza	Tauste	Rural	Públic	HPS	1	2		2	1	1	1	0	0	0	0	0	0	0	1	1	2	2	68	1.64	2	3	4	3	3	3	3	2	3	2	3	29	4	5	5	3	3	3	4	3	4	5	2	4
IES Rio Arba	Zaragoza	Tauste	Rural	Públic	HPS	0	2		0		1	1	0	0	0	0	0	0	0			1	2	48	1.6	2	3	3	3	3	3		3	3		3		4	3	3	4	3		4	3		4	4	4
IES Rio Arba	Zaragoza	Tauste	Rural	Públic	HPS	0	1		0		1	1	0	0	0	0	0	0	0	0	0	1	1	52	1.45	2	4	3	4	4	3	3	3	4	4	4	36	4	5	5	5	5	5	5	5	5	5	5	4
IES Rio Arba	Zaragoza	Tauste	Rural	Públic	HPS	1	1		1	3	1	1	0	0	0	0	0	0	0	1	0	3	3		1.65	2	3	3	4	3	3	2	3	3	3	3	30	4	5	5	4	5	3	4	4	5	5	4	4
IES Rio Arba	Zaragoza	Tauste	Rural	Públic	HPS	1	1		0		1	1	0	0	0	0	0	0	0			1	1	60	1.55	2	1	4	4	4	4	3	3	4	4	4	35	2	5	5	4	4	3	5	5	5	4	4	4
IES Rio Arba	Zaragoza	Tauste	Rural	Públic	HPS	0	1		1	1	1	1	0	0	0	0	0	0	0		1	3	2			2	3	3	4	2	3	2	2	3	4	4	30	3	5	4	4	5	4	3	4	5	5	4	4
IES Rio Arba	Zaragoza	Tauste	Rural	Públic	HPS	1	2		1	3	1	1	0	0	0	0	0	0	0	1	0	2	4	42	1.54	1	3	3	3	3	3	2	3	3	3	3	29	5	4	4	4	4	3	3	3	5	4	4	5
IES Rio Arba	Zaragoza	Tauste	Rural	Públic	HPS	0	2		0		1	1	0	0	0	0	0	0	0	0	0	2	4	80	1.7	3		4		3	3	2	2	4	3	2		4	3	5	4	5	4	3	2	5	5	4	5
IES Rio Arba	Zaragoza	Tauste	Rural	Públic	HPS	1	2		0		1	1	0	0	0	0	0	0	0			2	2	42	1.6	1	3	3	4			2	4	4		3		5	5	5	5	5	5	5	5	5	5	4	5
IES Rio Arba	Zaragoza	Tauste	Rural	Públic	HPS	1	2		2	1	1	1	0	0	0	0	0	0	0	0	1	1	1		1.65	2	2	4	3	3	3	4	3	4	3	3	32	4	5	5	5	4	5	5	4	4	4	5	4
IES Rio Arba	Zaragoza	Tauste	Rural	Públic	HPS	0	1		2	1	1	1	0	0	0	0	0	0	0			3	3	37	1.45	2	2	3	2	3	3	2	2	2	3	3	25	4	4	3	3	4	2	3	2	3	3	4	4
IES Rio Arba	Zaragoza	Tauste	Rural	Públic	HPS	1	1		1	1	1	1	0	0	0	0	0	0	0	1	0	2	4	50	1.56	2	2	4	3	3	3	2	2	3	3	4	29	5	4	3	4	5	4	3	4	4	2	3	4
IES Rio Arba	Zaragoza	Tauste	Rural	Públic	HPS	0	1		1	1	1	1	0	0	0	0	0	0	0	1	0	4	4	65	1.5	2	1	4	3	2	2	3	2	4	1	3	25	4	2	5	3	5	4	2	1	4	4	2	3
IES Rio Arba	Zaragoza	Tauste	Rural	Públic	HPS	0	2		1	1	1	1	0	0	0	0	0	0	1	1	0	3	2	50	1.6	2	2	3	2	2	2	2	3	3	2	2	23	4	4	3	4	5	3	1	4	4	3	2	4
IES Rio Arba	Zaragoza	Tauste	Rural	Públic	HPS	1	1		1	1	1	1	0	0	0	0	0	0	0	1	0	3	3	70	1.67	2	2	4	4	2	3	4	1	4	4	4	32	5	5	5	5	5	5	5	4	4	5	3	3
IES Rio Arba	Zaragoza	Tauste	Rural	Públic	HPS	1	1		1	1	1	1	0	0	1	0	0	0	0	1	0	3	4	55	1.53	2	3	4	3	3	4	3	4	4	4	3	35	4	5	4	5	5	4	3	4	5	5	4	5
IES Rio Arba	Zaragoza	Tauste	Rural	Públic	HPS	1	1		1	1	1	1	0	0	0	0	0	0	0	1	0	2	4	52	1.72	1	1	4	4	3	3	2	2	4	4	4	31	5	5	5	5	5	5	5	5	5	5	5	5
IES Rio Arba	Zaragoza	Tauste	Rural	Públic	HPS	0	1		1	3	1	1	0	0	0	0	0	0	0	1	0	1	4	52	1.6	1	3	4	4	3	3	4	4	4	4	3	36	5	5	5	5	5	4	4	3	5	5	5	5
IES Rio Arba	Zaragoza	Tauste	Rural	Públic	HPS	1	1		1	1	1	1	0	0	0	0	0	0	0	1	0	1	3	55	1.64	1	3	3	3	3	3	3	4	4	3	3	32	5	4	5	4	4	5	4	3	5	5	4	5
IES Rio Arba	Zaragoza	Tauste	Rural	Públic	HPS	0	1		1	1	1	1	0	0	0	0	0	0	0	0	1	1	4	45	1.56	2	3	4	4	3	4	3	3	4	3	3	34	4	4	5	4	4	5	5	4	4	5	3	4
IES Rio Arba	Zaragoza	Tauste	Rural	Públic	HPS	1	1		1	3	1	1	0	0	0	0	0	0	0	0	1	3	3	40	1.54	2	3	3	4	3	4	3	3	4	2	3	32	5	1	5	5	4	4	3	3	5	3	4	5
IES Rio Arba	Zaragoza	Tauste	Rural	Públic	HPS	0	1		2	1	0	1	0	0	0	0	0	0	0	0	1	2	2	50	1.65	2	2	3	4	2	4	1	2	3	2	3	26	4	4	5	5	4	1	3	5	4	3	5	5
IES Rio Arba	Zaragoza	Tauste	Rural	Públic	HPS	1	1		1	1	1	1	0	0	0	0	0	0	0	0	1	3	3	42	1.56	1	4	4	2	3	4	1	3	4	3	3	31	4	5	5	4	3	5	3	3	3	5	5	4
IES Rio Arba	Zaragoza	Tauste	Rural	Públic	HPS	1	1		1	3	1	1	0	0	0	0	0	0	0	0	1	2	4	58	1.52	1	4	4	4	3	4	1	3	4	2	4	33	3	4	2	2	3	4	4	3	5	5	5	5
IES Rio Arba	Zaragoza	Tauste	Rural	Públic	HPS	1	1		2	1	1	1	0	0	0	0	0	0	0			1	2	60	1.55	2	2	3	3	2	2	2	2	3	3	2	24	5	5	5	5	4	5	5	3	4	4	4	5
IES Rio Arba	Zaragoza	Tauste	Rural	Públic	HPS	1	1		1	3	1	1	0	0	0	0	0	0	0	1	0	2	2	45	1.6	2	2	3	3	3	3	3	3	3	3	3	29	3	3	3	5	4	3	3	4	5	5	4	4
IES Rio Arba	Zaragoza	Tauste	Rural	Públic	HPS	0	1		1	3	1	1	0	0	0	0	0	0	0	0	1	1	2	60	1.73	1	2	4	3	3	3	2	3	4	3	3	30	4	4	4	5	4	4	5	2	5	3	5	3
IES Rio Arba	Zaragoza	Tauste	Rural	Públic	HPS	0	1		1	1	1	1	0	0	0	0	0	0	0	1	0	1	3	50	1.6	2	4	4	3	3	4	3	4	3	4	4	36	4	4	4	5	5	3	5	3	4	3	4	4
IES Rio Arba	Zaragoza	Tauste	Rural	Públic	HPS	0	2		1	3	1	1	0	0	0	0	0	0	0	0	1	4	4	62	1.79	1	3	4	2	4	4	4	4	4	3	3	35	4	4	4	5	5	3	2	3	2	5	5	4
IES Rio Arba	Zaragoza	Tauste	Rural	Públic	HPS	1	2		2	2	1	1	0	0	0	0	0	0	0	1	1	4	3	41	1.61		4	4	4	3	3	2	4	4	4	4	36	5	5	5	5	5	5	4	4	4	5	3	4
IES Rio Arba	Zaragoza	Tauste	Rural	Públic	HPS	0	2		1	1	1	1	0	0	0	0	0	0	0	0	1	3	4	60	1.74	1	4	4	3	4	4	3	3	4	4	3	36	4	5	5	4	4	5	4	4	2	5	4	3
IES Rio Arba	Zaragoza	Tauste	Rural	Públic	HPS	0	2		1	1	1	1	0	0	0	0	0	0	0	0	1	3	4	54	1.65	1	3	4	4	3	4	3	4	4	3	3	35	5	5	4	5	5	5	5	4	5	5	5	5
IES Rio Arba	Zaragoza	Tauste	Rural	Públic	HPS	1	2		1	3	1	1	0	0	0	0	0	0	0	1	0	3	4	42	1.57	1	3	4	3	3	4	3	4	4	3	3	34	4	5	4	5	4	5	5	4	5	5	4	4
IES Rio Arba	Zaragoza	Tauste	Rural	Públic	HPS	0	1		1	3	1	1	0	0	1	0	0	0	0	0	1	3	3	60	1.58	1	1	4	3	4	4	3	3	4	2	3	31	5	5	5	3	1	4	2	1	5	5	3	4
IES Rio Arba	Zaragoza	Tauste	Rural	Públic	HPS	1	1		0		1	1	0	0	0	0	0	0	0	0	0	1	1	55	1.6	1	4	3	3	3	4	4	3	4	2	2	32	3	5	5	5	2	4	3	2	5	5	4	3
IES Rio Arba	Zaragoza	Tauste	Rural	Públic	HPS	0	1		1	1	1	1	0	0	0	0	0	0	0	1	0	1	2	72	1.8	2	3	4	3	3	3	2	3	3	2	1	27	5	4	5	4	3	4	2	3	4	3	3	4
IES Rio Arba	Zaragoza	Tauste	Rural	Públic	HPS	0	1		1	1	1	1	0	0	0	0	0	0	0	0	1		2	48	1.53	2	1	3	3	2	2	2	3	4	3	3	26	5	5	4	4	4	3	2	3	4	4	4	4
IES Rio Arba	Zaragoza	Tauste	Rural	Públic	HPS	1	1		1	1	1	1	0	0	0	0	0	0	0	1	0	1	4	38	1.6	2	4	3	4	3	3	3	3	4	3	3	33	5	4	3	5	5	3	2	2	4	3	4	5
IES Rio Arba	Zaragoza	Tauste	Rural	Públic	HPS	1	1		1	3	1	1	0	0	0	0	0	0	0	1	0	3	3	65	1.6	2	3	4	3	3	3	4	4	3	2	3	32	5	5	4	3	3	4	3	3	4	3	4	3
IES Rio Arba	Zaragoza	Tauste	Rural	Públic	HPS	0	1		1	1	1	1	0	0	0	0	0	0	0			2	1	56	1.75	1	1	4	4	4	4	3	3	4	3	3	33	5	4	3	3	3	2	3	2	2	3	3	3
IES Rio Arba	Zaragoza	Tauste	Rural	Públic	HPS	0	1		1	3	1	1	0	0	0	0	0	0	0	0	1	3	3	36	1.49	2	3	3	3	2	3	4	3	4	3	3	31	5	1	4	3	3	3	2	1	4	2	3	5
IES Rio Arba	Zaragoza	Tauste	Rural	Públic	HPS	0	1		1	1	1	1	0	0	0	0	0	0	0	1	0	0	4	45	1.6	1	2	4	4	3	3	3	3	4	3	4	33	4	3	4	5	1	3	2	1	4	5	5	4
IES Rio Arba	Zaragoza	Tauste	Rural	Públic	HPS	1	2		1	3	1	1	0	0	0	0	0	0	0	0	1	2	3	51	1.58	2	4	4	4	4	4	3	3	4	3	3	36	5	3	3	5	5	2	2	2	3	2	3	3
IES Rio Arba	Zaragoza	Tauste	Rural	Públic	HPS	1	2		1	1	1	1	0	0	0	0	0	0	0	0	1	3	3	36	1.57	2	1	3	4	2	3	3	2	4	3	2	27	5	4	3	4	3	3	1	3	3	2	3	4
IES Rio Arba	Zaragoza	Tauste	Rural	Públic	HPS	1	2		1	3	1	1	0	0	0	0	0	0	0	1	0	2	2	40	1.52	1	3	3	4	3	2	2	3	3	2	2	27	4	5	5	4	3	2	3	3	4	4	3	3
IES Rio Arba	Zaragoza	Tauste	Rural	Públic	HPS	1	1		0		1	1	0	0	0	0	0	0	0	0	0	4	4	56	1.7	1	2	3	2	4	4	4	4	3	2	3	31	5	5	5	3	5	5	5	5	5	5	5	5
IES Rio Arba	Zaragoza	Tauste	Rural	Públic	HPS	1	1		2	1	1	1	0	0	0	0	0	0	0	1	0	1	1	84	1.59	2	3	4	3	2	3	2	2	4	4	3	30	4	4	5	5	5	4	4	4	5	4	4	5
IES Rio Arba	Zaragoza	Tauste	Rural	Públic	HPS	1	1		4	1	1	0	0	0	0	0	0	0	1	0	1	3	3	50	1.5	1	1	4	4	4	4	4	4	4	4	4	37	5	5	3	5	5	5	5	2	5	5	5	5
IES Rio Arba	Zaragoza	Tauste	Rural	Públic	HPS	1	1		1	1	1	1	0	0	0	0	0	0	0	1	0	2	2	38	1.55	2	3	4	3	3	3	3	3	4	3	3	32	5	5	5	4	5	4	2	3	5	5	4	4
IES Rio Arba	Zaragoza	Tauste	Rural	Públic	HPS	0	1		1	1	1	1	0	0	0	0	0	0	0	0	0	0	0	58	1.52	1	2	3	1	4	2	1	2	1	3	4	23	3	2	4	5	3	2	1	1	2	5	3	5
IES Rio Arba	Zaragoza	Tauste	Rural	Públic	HPS	0	1		1	3	1	0	0	1	0	0	0	0	0	0	1	2	2	37	1.5	2	2	3	2	3	3	3	2	4	2	3	27	4	4	5	4	5	3	3	3	4	3	3	3
IES Rio Arba	Zaragoza	Tauste	Rural	Públic	HPS	0	1		1	1	1	1	0	0	0	0	0	0	0		1	3	3	64	1.75	2	3	2	4	1	1	1	1	1	3	3	20	1	1	3	2	4	1	1	1	1	1	1	2
IES Rio Arba	Zaragoza	Tauste	Rural	Públic	HPS	0	1		0		1	1	0	0	0	0	0	0	0			1	1	65	1.6	2	2	3	3	2	3	2	3	3	2	2	25	4	5	5	4	5	5	4	4	5	5	5	5
IES Rio Arba	Zaragoza	Tauste	Rural	Públic	HPS	1	1		2	1	1	0	0	1	0	0	0	0	0	1	0	0	2	48	1.59	2	1	4	3	4	3	3	4	4	3	3	32	4	5	5	4	5	5	4	4	4	2	4	4
IES Rio Arba	Zaragoza	Tauste	Rural	Públic	HPS	0	1		1	1	1	1	0	0	0	0	0	0	0	0	1	2	3	57	1.66	2	1	4	2	3	4	4	3	4	3	4	32	4	5	5	4	5	5	5	2	4	5	4	3
IES Rio Arba	Zaragoza	Tauste	Rural	Públic	HPS	1	1		2	1	1	1	0	0	0	0	0	0	0		1					2	2	3	2	4	4	3	4	4	3	4	33	4	4	5	3	4	5	5	5	5	1	1	3
IES Rio Arba	Zaragoza	Tauste	Rural	Públic	HPS	0	1		1	3	1	0	0	0	0	0	0	0	0	1	0	2	2			3	3	4		3	3	2	3	4	3	2		5	5	3	5	5	5	4	2	3	3	4	4
IES Rio Arba	Zaragoza	Tauste	Rural	Públic	HPS	1	2		0		1	0	0	0	1	0	0	0	0				3	46	1.54	2	1	3	3	1	1	1	2	3	1	2	18	4	4	3	5	5	5	1	1	4	3	4	4
IES Rio Arba	Zaragoza	Tauste	Rural	Públic	HPS	0	2		1	1	1	1	0	0	0	0	0	0	0	1	0	3	3	50	1.6	2	1	4	4	4	4	3	4	4	4	3	35	5	4	4	4	4	4	4	3	4	3	4	4
IES Rio Arba	Zaragoza	Tauste	Rural	Públic	HPS	0	2		0		1	1	0	0	0	0	0	0	0			2	2	73	1.8	1	4	3	4	4	4	2	1	2	4	4	32	5	4	5	3	5	2	1	5	3	5	5	1
IES Rio Arba	Zaragoza	Tauste	Rural	Públic	HPS	1	1		0		1	1	0	0	0	0	0	0	0			1	1	42	1.5	1	1	3	3	2	3	3	3	3	3	3	27	4	3	4	4	4	4	3	3	4	3	4	4
IES Rio Arba	Zaragoza	Tauste	Rural	Públic	HPS	0	1		0		1	1	0	0	0	0	0	0	0			3	4	42	1.46	2	4	4	4	4	4	3	4	4	3	3	37	4	4	5	5	3	4	2	3	3	5	3	3
IES Rio Arba	Zaragoza	Tauste	Rural	Públic	HPS	0	1		0		1	1	0	0	0	0	0	0	0			3	4	58	1.7	2	3	4	3	3	3	3	3	3	3	3	31	4	4	3	3	4	3	3	2	3	3	3	3
IES Rio Arba	Zaragoza	Tauste	Rural	Públic	HPS	0	1		0		0	0	0	0	1	0	0	0	0			2	3	68	1.62	2	4	3	2	3	1	1	4	4	3	2	27	2	4	5	2	2	1	3	5	4	2	3	5
IES Rio Arba	Zaragoza	Tauste	Rural	Públic	HPS	0	2		0		1	1	0	0	0	0	0	0	0			3	4	57	1.68	2	4	3	4	3	3	2	3	2	3	3	30	4	5	4	5	3	4	5	2	3	4	3	2
IES Rio Arba	Zaragoza	Tauste	Rural	Públic	HPS	0	2		1	1	1	1	0	0	0	0	0	0	0	0	1	4	4	55	1.7	2	3	3	2	4	4	3	3	3	2	3	30	4	5	5	2	3	3	4	4	3	2	2	2
IES Rio Arba	Zaragoza	Tauste	Rural	Públic	HPS	0	2		0		1	0	0	0	0	0	0	0	0	0	0	4	3	50	1.57	1	2	4	1	4	3	4	1	4	4	4	31	5	5	5	5	1	1	5	1	1	2	5	4
IES San Alberto Magno	Sabiñánigo	Zaragoza	Urban	Públic	No HPS	1	2		0		1	1	0	0	1	1	0	0	1	0	0	1	3	37	1.48	1	1	3	3	3	4	3	3	4	3	3	30	5	5	5	5	4	4	5	2	5	4	4	5
IES San Alberto Magno	Sabiñánigo	Zaragoza	Urban	Públic	No HPS	0	2		1	3	1	1	0	0	0	0	0	0	0	1	0	2	2		1.72	2	4	3	3	1	4	2	2	3	4	2	28	4	5	4	3	5	4	5	5	3	4	4	4
IES San Alberto Magno	Sabiñánigo	Zaragoza	Urban	Públic	No HPS	0	2		1	1	1	1	0	0	1	0	0	0	0	0	1	3	3	47	1.7	1	3	4	3	3	4	3	4	4	4	3	35	5	5	5	4	4	5	5	3	5	5	5	5
IES San Alberto Magno	Sabiñánigo	Zaragoza	Urban	Públic	No HPS	0	2		1	1	1	1	0	0	0	0	0	0	0	1	0	1	1	58	1.77	2	2	2	3	2	3	3	3	3	2	2	25	3	3	3	3	4	4	2	4	4	4	2	4
IES San Alberto Magno	Sabiñánigo	Zaragoza	Urban	Públic	No HPS	0	2		1	3	1	1	0	0	0	0	0	0	0	0	1	3	3	45	1.63	1	3	3	3	2	3	2	2	3	3	2	26	4	4	3	3	4	4	3	3	3	4	4	4
IES San Alberto Magno	Sabiñánigo	Zaragoza	Urban	Públic	No HPS	1	2		1	1	1	1	0	0	0	0	0	0	0	1	0	3	3	60	1.63	2	2	4	4	3	3	3	3	4	3	3	32	4	5	4	4	5	4	3	3	4	4	5	4
IES San Alberto Magno	Sabiñánigo	Zaragoza	Urban	Públic	No HPS	1	2		2	3	1	1	0	0	0	0	0	0	0	0	0	3	3	54	1.6	2	4	4	3	4	4	2	3	4	3	3	34	5	5	5	5	4	3	4	3	4	3	5	4
IES San Alberto Magno	Sabiñánigo	Zaragoza	Urban	Públic	No HPS	1	2		1	3	1	1	0	0	0	0	0	0	0	1	0	3	2	38	1.48	3	4	3	2	4	3	2	3	3	3	3	30	5	4	5	3	4	5	4	3	3	3	4	5
IES San Alberto Magno	Sabiñánigo	Zaragoza	Urban	Públic	No HPS	0	2		1	1	1	0	0	0	0	0	0	0	0	0	1	4	2	60	1.8	1	3	4	3	3	4	3	2	4	3	3	32	4	5	4	4	3	4	3	2	4	5	4	3
IES San Alberto Magno	Sabiñánigo	Zaragoza	Urban	Públic	No HPS	1	2		1	3	1	1	0	0	0	0	0	0	0	1	0	4	3	45	1.58	1	3	3	3	2	3	2	2	3	3	3	27	4	4	4	3	4	3	4	3	5	4	4	4
IES San Alberto Magno	Sabiñánigo	Zaragoza	Urban	Públic	No HPS	0	2		2	1	1	1	0	0	0	0	0	0	0	1	0	2	2	89	1.68	2	3	4	3	3	3	4	4	4	4	4	36	3	3	5	3	4	3	3	3	3	3	3	4
IES San Alberto Magno	Sabiñánigo	Zaragoza	Urban	Públic	No HPS	0	2		1	1	1	1	0	0	0	0	0	0	0	1	0	3	2	70	1.74	2	2	3	2	2	4	3	3	3	2	3	27	4	5	5	4	5	3	1	2	4	3	4	4
IES San Alberto Magno	Sabiñánigo	Zaragoza	Urban	Públic	No HPS	1	2		1	3	1	1	0	0	0	0	0	0	0	1	0	3	4	50	1.62	2	4	4	2	3	4	4	3	3	3	4	34	5	4	5	5	5	3	3	5	5	5	5	5
IES San Alberto Magno	Sabiñánigo	Zaragoza	Urban	Públic	No HPS	0	2		2	3	1	1	0	0	0	0	0	0	0	1	1	4	3	51	1.67	1	3	4	4	3	4	4	3	4	3	3	35	5	5	5	4	4	4	3	4	5	5	5	5
IES San Alberto Magno	Sabiñánigo	Zaragoza	Urban	Públic	No HPS	1	2		1		1	1	0	0	0	0	0	0	0	0	0	4	2	46	1.57	1	4	3	4	4	4	3	3	4	4	3	36	5	5	5	5	5	3	5	5	5	5	5	4
IES San Alberto Magno	Sabiñánigo	Zaragoza	Urban	Públic	No HPS	0	2		1	1	1	1	0	0	0	0	0	0	0	0	1	4	4	55	1.68	1	4	4	3	3	4	4	4	4	3	3	36	5	5	5	4	5	4	3	5	4	4	5	5
IES San Alberto Magno	Sabiñánigo	Zaragoza	Urban	Públic	No HPS	1	2		2	1	1	1	0	0	0	0	0	0	0	1	1	4	4	48	1.68	1	4	4	4	3	3	3	3	4	3	3	34	4	4	5	5	4	4	4	4	5	4	4	5
IES San Alberto Magno	Sabiñánigo	Zaragoza	Urban	Públic	No HPS	0	2		1	1	1	1	0	0	0	0	0	0	0	0	1	4	4	50	1.6	1	1	4	4	4	4	3	4	4	3	4	35	5	5	5	5	5	2	2	5	5	5	5	5
IES San Alberto Magno	Sabiñánigo	Zaragoza	Urban	Públic	No HPS	0	2		1	1	1	1	0	0	0	0	0	0	0	1	0	4	4	50	1.63	1	2	4	4	3	3	3	3	3	3	3	31	4	5	5	5	5	5	5	4	5	5	5	5
IES San Alberto Magno	Sabiñánigo	Zaragoza	Urban	Públic	No HPS	0	2		1	1	1	1	0	0	0	0	0	0	0	0	1	3	4	38	1.47	1	2	4	4	3	3	3	3	4	4	3	33	4	4	4	3	3	3	2	3	4	3	4	3
IES San Alberto Magno	Sabiñánigo	Zaragoza	Urban	Públic	No HPS	1	2		1	1	1	1	0	0	0	0	0	0	0	1	0	4	4	43	1.67	2	3	4	3	2	3	2	3	4	3	2	29	4	5	4	4	3	3	2	4	5	3	4	4
IES San Alberto Magno	Sabiñánigo	Zaragoza	Urban	Públic	No HPS	0	2		1	3	1	1	0	0	0	0	0	0	0	0	1	4	4	47	1.71	1	4	3	4	2	2	2	2	4	3	4	30	5	4	4	3	3	4	2	2	4	4	5	5
IES San Alberto Magno	Sabiñánigo	Zaragoza	Urban	Públic	No HPS	0	2		1	3	1	1	0	0	0	0	0	0	0	0	1	3	3	50	1.7	1	3	4	3	3	3	4	3	3	4	3	33	5	5	5	3	4	5	3	3	3	4	5	4
IES San Alberto Magno	Sabiñánigo	Zaragoza	Urban	Públic	No HPS	1	2		1	3	1	0	0	1	1	1	0	0	0	0	1	2	3	44	1.6	1	4	4	4	4	4	3	4	4	3	4	38	4	4	4	5	4	3	4	5	5	3	4	4
IES San Alberto Magno	Sabiñánigo	Zaragoza	Urban	Públic	No HPS	1	2		1	1	1	1	0	0	0	0	0	0	0	1	0			50	1.6	2	3	3	3	2	3	2	3	3	2	2	26	5	5	3	2	5	4	4	2	1	3	5	4
IES San Alberto Magno	Sabiñánigo	Zaragoza	Urban	Públic	No HPS	1	2		4	2	0	1	1	0	0	0	0	0	0	0	1	2		52	1.64	3	2	3	2	3	3	4	2	3	3	3	28	2	3	3	2	2	3	3	3	2	3	3	2
IES San Alberto Magno	Sabiñánigo	Zaragoza	Urban	Públic	No HPS	1	2		1	3	1	0	0	1	0	0	0	0	0	1	0		2	54	1.67	2	2	4	3	3	2	2	3	4	4	3	30	5	4	4	3	3	4	3	3	5	3	4	4
IES Siglo XXI	Zaragoza	Pedrola	Rural	Públic	No HPS	1	1		0		1	0	0	0	0	0	0	0	0	0	0	3	3	53	1.55	1	2	3	4	2	2	2	3	4	3	4	29	5	5	5	4	5	5	5	5	5	5	3	4
IES Siglo XXI	Zaragoza	Pedrola	Rural	Públic	No HPS	0	1		1	1	1	1	0	0	0	0	0	0	0	1	0	1	1	55	1.6	2	3	3	3	4	4	3	3	4	3	3	33	3	5	5	5	5	2	5	4	4	4	4	3
IES Siglo XXI	Zaragoza	Pedrola	Rural	Públic	No HPS	1	1		1	1	1	1	0	0	0	0	0	0	0	0	1	2	4	52	1.65	1	3	3	2	3	4	2	3	2	3	4	29	2	5	5	4	5	4	4	4	5	3	4	3
IES Siglo XXI	Zaragoza	Pedrola	Rural	Públic	No HPS	0	1		1	3	1	1	0	0	0	0	0	0	0	0	1	3	3	63	1.7	2	4	2	3	3	2	2	4	4	4	4	32	4	2	2	4	3	3	2	4	5	4	3	3
IES Siglo XXI	Zaragoza	Pedrola	Rural	Públic	No HPS	1	1		1	1	1	1	0	0	0	0	0	0	0	1	0	3	1	30	1.54	1	2	1	3	2	2	2	2	2	2	2	20	3	4	3	4	2	3	3	2	4	4	4	5
IES Siglo XXI	Zaragoza	Pedrola	Rural	Públic	No HPS	0	1		1	1	1	1	0	0	0	1	0	0	0	0	1	3	4	50	1.49	2	3	4	3	3	3	3	3	4	3	3	32	4	4	5	4	4	4	3	3	3	5	4	3
IES Siglo XXI	Zaragoza	Pedrola	Rural	Públic	No HPS	1	2		1	1	1	1	0	0	0	0	0	0	0	0	1	4	2	55	1.67	1	3	4	4	3	4	1	2	4	3	3	31	3	4	4	3	4	4	5	3	4	5	3	4
IES Siglo XXI	Zaragoza	Pedrola	Rural	Públic	No HPS	0	1		0		1	1	0	0	0	0	0	0	0	0	0	3	3	60	1.6	1	3	3	3	2	3	1	2	4	3	2	26	3	4	5	5	3	5	4	2	3	5	3	5
IES Siglo XXI	Zaragoza	Pedrola	Rural	Públic	No HPS	0	1		2	1	1	1	0	0	0	0	0	0	0	1	1	4	4	60	1.68	2	3	4	3	3	3	4	2	3	4	3	32	3	5	5	4	4	2	4	2	4	5	3	3
IES Siglo XXI	Zaragoza	Pedrola	Rural	Públic	No HPS	0	2		2	3	1	1	0	0	0	0	0	0	0	1	1	2	2	60	1.69	2	2	4	3	3	3	2	2	3	3	3	28	4	3	4	4	3	3	3	2	3	3	2	4
IES Siglo XXI	Zaragoza	Pedrola	Rural	Públic	No HPS	1	1		1	3	1	0	0	0	0	0	0	0	0	0	1	3	4	45	1.5	1	4	2	3	3	3	2	3	3	3	3	29	4	4	4	5	5	4	4	4	4	4	5	5
IES Siglo XXI	Zaragoza	Pedrola	Rural	Públic	No HPS	1	1		1	3	1	1	0	0	0	0	0	0	0	0	1	2	4	40	1.43	1	1	4	3	4	4	3	2	4	3	2	30	4	5	4	4	5	5	4	3	3	3	4	5
IES Siglo XXI	Zaragoza	Pedrola	Rural	Públic	No HPS	1	1		1	3	1	1	0	0	0	0	0	0	0	1	0	2	2	42	1.53	2	3	3	3	3	3	3	3	3	3	2	29	5	5	4	4	5	5	4	4	4	5	4	5
IES Siglo XXI	Zaragoza	Pedrola	Rural	Públic	No HPS	1	1		1	3	1	1	0	0	0	0	0	0	0	0	1	2	4	57	1.64	1	3	4	3	3	3	3	3	4	4	3	33	5	5	5	5	5	5	4	4	5	5	5	5
IES Siglo XXI	Zaragoza	Pedrola	Rural	Públic	No HPS	1	2		1	1	1	1	0	0	0	0	0	0	0	1	0	3	4	47	1.55	1	2	4	4	4	4	4	4	4	4	4	38	5	5	5	5	5	4	3	4	5	5	4	5
IES Siglo XXI	Zaragoza	Pedrola	Rural	Públic	No HPS	1	2		1	3	1	1	0	0	0	0	0	0	0	0	1	4	3	55	1.6	3	3	4	4	3	3	2	4	3	2	4	32	5	5	4	4	5	3	3	4	4	3	4	4
IES Siglo XXI	Zaragoza	Pedrola	Rural	Públic	No HPS	0	1		1	3	1	0	0	0	0	0	0	0	0	1	0	3	2	53	1.51	1	1	3	3	1	1	1	1	3	2	2	18	5	4	4	3	1	2	3	5	5	3	4	5
IES Siglo XXI	Zaragoza	Pedrola	Rural	Públic	No HPS	0	1		1	1	1	1	0	0	0	0	0	0	0	1	0	2	3	46	1.6	2	3	4	4	3	4	3	4	3	4	4	36	4	4	5	4	3	3	2	2	4	5	4	3
IES Siglo XXI	Zaragoza	Pedrola	Rural	Públic	No HPS	1	1		1	1	1	1	0	0	1	1	0	0	0	1	0	3	3	50	1.53	1	2	3	4	4	3	2	3	2	3	4	30	4	5	5	3	5	5	2	3	1	5	4	3
IES Siglo XXI	Zaragoza	Pedrola	Rural	Públic	No HPS	0	1		1	3	1	1	0	0	0	0	0	0	0	0	1	2	2	80	1.72	2	2	4	4	1	3	3	3	4	3	4	31	4	4	5	4	5	4	3	5	4	5	4	5
IES Siglo XXI	Zaragoza	Pedrola	Rural	Públic	No HPS	1	2		1	1	1	1	0	0	0	0	0	0	0	1	0	4	3	35	1.52	2	2	4	3	2	3	2	3	3	3	4	29	5	5	5	4	5	4	5	4	5	3	4	5
IES Siglo XXI	Zaragoza	Pedrola	Rural	Públic	No HPS	0	1		0		1	1	0	0	0	0	0	0	0	0	0	2	4	80	1.65	2	3	4	2	2	4	3	4	2	3	4	31	4	5	4	5	5	3	2	1	2	3	3	5
IES Siglo XXI	Zaragoza	Pedrola	Rural	Públic	No HPS	0	1		1	3	1	1	0	0	0	0	0	0	0	0	1	1	1	53	1.5	2	2	3	3	4	3	2	3	4	3	2	29	4	4	4	3	3	2	2	4	5	3	4	3
IES Siglo XXI	Zaragoza	Pedrola	Rural	Públic	No HPS	0	1		1	3	1	1	0	0	0	0	0	0	0	0	1	2	2	45	1.67	1	3	4	4	1	2	3	4	4	4	3	32	5	5	5	5	5	1	5	1	5	3	5	5
IES Siglo XXI	Zaragoza	Pedrola	Rural	Públic	No HPS	0	1		2	2	1	1	0	0	0	0	0	0	0	0	1	3	1	54	1.62	2	2	1	1	2	3	3	1	1	3	2	19	3	4	4	3	3	4	4	5	2	2	5	1
IES Siglo XXI	Zaragoza	Pedrola	Rural	Públic	No HPS	0	2		1	1	1	1	0	0	0	0	0	0	0	1	0	3	3	60	1.7	2	2	3	2	3	3	3	2	2	3	3	26	4	4	4	3	4	4	3	4	1	3	4	2
IES Siglo XXI	Zaragoza	Pedrola	Rural	Públic	No HPS	0	2		1	1	0	1	1	0	0	0	0	0	0	0	1	3	4	50	1.6	3	3	1	4	2	4	2	3	4	4	4	31	4	3	3	4	4	3	4	3	3	2	2	4
IES Valle de Guadalope	Teruel	Zaragoza	Rural	Públic	No HPS	0	1		1	3	1	1	0	0	0	0	0	0	0	0	1	3	4	68	1.75	2	2	4	4	4	4	3	3	4	3	4	35	4	5	5	4	4	5	4	3	5	4	3	3
IES Valle de Guadalope	Teruel	Zaragoza	Rural	Públic	No HPS	1	1		1	1	1	1	0	0	0	0	0	0	0	0	1	4	3	45	1.6	2	4	4	4	3	4	4	4	4	3	3	37	4	5	5	5	5	5	3	5	4	4	4	5
IES Valle de Guadalope	Teruel	Zaragoza	Rural	Públic	No HPS	1	1		1	3	1	1	0	0	0	0	0	0	0	1	0	1	4	50	1.55	2	4	3	2	3	3	2	3	2	3	2	27	4	3	5	5	2	5	5	5	4	5	4	3
IES Valle de Guadalope	Teruel	Zaragoza	Rural	Públic	No HPS	1	1		3	2	0	1	0	0	0	0	0	0	0	1	0	0	0	45	1.58	2	3	2	3	2	3	1	1	3	2	3	23	5	4	5	4	5	1	3	4	4	5	4	3
IES Valle de Guadalope	Teruel	Zaragoza	Rural	Públic	No HPS	0	1		1	3	1	1	0	0	0	0	0	0	0	1	1	4	3	56		2	2	4	3	3	2	3	3	3	3	3	29	4	5	4	5	5	4	4	3	5	4	5	4
IES Valle de Guadalope	Teruel	Zaragoza	Rural	Públic	No HPS	1	1		3	2	1	1	0	0	0	0	0	0	0	1	1	4	2	54	1.5	2	1	4	4	3	3	3	2	4	3	4	31	3	3	4	5	3	4	5	2	3	4	1	2
IES Valle de Guadalope	Teruel	Zaragoza	Rural	Públic	No HPS	1	1		1	3	1	0	0	0	0	0	0	0	0	0	1		3	44		2	2	2	2	4	4	3	3	3	2	3	28	4	5	4	3	3	4	5	2	3	4	4	3
IES Valle de Guadalope	Teruel	Zaragoza	Rural	Públic	No HPS	0	1		1	3	1	1	0	0	1	0	0	0	0	0	0	1	1	79	1.78	2	3	2	4	3	3	2	3	2	4	3	29	4	5	5	5	5	4	3	1	4	5	3	4
IES Valle de Guadalope	Teruel	Zaragoza	Rural	Públic	No HPS	0	1		2	3	1	1	0	0	0	0	0	0	0	1	1	3	3	45.6	1.6	2	4	3	3	4	3	2	3	4	4	4	34	5	4	4	5	2	5	5	2	5	5	5	5
IES Valle de Guadalope	Teruel	Zaragoza	Rural	Públic	No HPS	1	1		4	3	1	1	0	0	0	0	0	0	0	1	1	2	4			3	4	3	4	3	2	3	4	2	3			5	5	5	4	4	3	2	3	5	5	4	3
IES Valle de Guadalope	Teruel	Zaragoza	Rural	Públic	No HPS	1	1		1	1	1	1	0	0	0	0	0	0	0	0	1	2	3	40	1.52	1	2	4	4	3	3	2	3	4	3	2	30	5	5	5	3	5	2	5	4	5	5	4	5
IES Valle de Guadalope	Teruel	Zaragoza	Rural	Públic	No HPS	1	1		0		1	1	0	0	0	0	0	0	0	0	0	2	3	40.3	1.69	1	4	4	4	4	3	3	4	4	4	4	38	5	5	5	4	5	3	4	5	4	3	4	4
IES Valle de Guadalope	Teruel	Zaragoza	Rural	Públic	No HPS	0	1		1	3	1	1	0	0	0	0	0	0	0	0	1	2	2	41	1.43	2	2	3	1	2	3	2	2	3	2	2	22	5	4	3	3	3	2	3	1	4	3	1	3
IES Valle de Guadalope	Teruel	Zaragoza	Rural	Públic	No HPS	1	1		0		1	1	0	0	0	0	0	0	0	0	0	3	3	45	1.51	2	4	4	4	4	4	4	4	4	4	4	40	3	4	4	3	1	5	1	1	2	3	1	4
IES Valle de Guadalope	Teruel	Zaragoza	Rural	Públic	No HPS	1	1		1	1	1	1	0	0	0	0	0	0	0	1	0	1	4	50	1.62	2	2	4	3	1	2	2	2	4	3	3	26	5	5	5	4	5	2	1	3	4	3	4	4
IES Valle de Guadalope	Teruel	Zaragoza	Rural	Públic	No HPS	0	1		2	1	1	1	0	0	0	0	0	0	0	0	1	4	2	60.4	1.73	2	3	3	2	2	2	2	2	4	3	3	26	4	5	4	3	2	5	4	1	2	4	3	3
IES Valle de Guadalope	Teruel	Zaragoza	Rural	Públic	No HPS	1	1		2	3	1	1	0	0	0	0	0	0	0	1	0	1	1			2	1	3	4	3	3	3	3	4	3	3	30	5	4	4	5	4	3	3	3	5	3	5	4
IES Valle de Guadalope	Teruel	Zaragoza	Rural	Públic	No HPS	1	1		2	3	1	1	0	0	0	0	0	0	0	0	1	3	3	44	1.55	2	4	4	4	3	3	2	3	4	3	2	32	4	5	4	5	4	3	5	4	4	4	4	5
IES Valle de Guadalope	Teruel	Zaragoza	Rural	Públic	No HPS	0	1		1	1	1	1	0	0	0	0	0	0	0	1	0	3	4	50	1.7	2	4	4	4	3	3	3	3	4	3	3	34	4	5	5	4	5	5	4	4	5	4	4	5
IES Valle de Guadalope	Teruel	Zaragoza	Rural	Públic	No HPS	1	1		0	1	1	0	0	0	0	0	0	0	0	0	0	3	2	43	1.6	2	2	3	4	3	3	3	3	3	4	3	31	5	5	4	5	5	5	5	4	5	5	4	5
IES Valle de Guadalope	Teruel	Zaragoza	Rural	Públic	No HPS	0	1		1	3	1	1	0	0	0	0	0	0	0	1	0	3	4	45	1.55	2	4	4	3	3	3	2	3	4	4	3	33	5	4	5	5	1	5	4	1	5	2	3	5
IES Valle de Guadalope	Teruel	Zaragoza	Rural	Públic	No HPS	1	1		4	2	1	0	0	1	0	0	0	0	0	0	1			49	1.65	2	3	3	3	2	2	1	2	2	3	3	24	5	5	4	4	5	5	5	4	4	4	4	4
IES Valle de Guadalope	Teruel	Zaragoza	Rural	Públic	No HPS	0	1		1	1	1	1	0	0	0	0	0	0	0	1	0	2	1	38	1.42	1	2	2	3	4	2	2	4	2	3	3	27	4	2	5	5	5	5	5	4	2	5	5	5
IES Valle de Guadalope	Teruel	Zaragoza	Rural	Públic	No HPS	0	1		1	3	1	0	0	0	0	0	0	0	0	0	1	2	4	45	1.55	2	3	3	3	3	3	2	2	3	2	3	27	4	5	5	5	3	4	4	3	4	5	4	4
IES Virgen del Pilar	Zaragoza	Zaragoza	Urban	Públic	No HPS	0	2		2	1	1	1	0	0	0	0	0	0	0	0	1	2	2	47	1.62	1	2	3	2	4	3	3	4	4	4	4	33	4	4	3	2	4	3	4	2			1	2
IES Virgen del Pilar	Zaragoza	Zaragoza	Urban	Públic	No HPS	0	2		2	1	1	1	0	0	0	0	0	0	0	0	1	2	2	47	1.62	1	2	3	2	4	3	3	4	4	4	4	33	4	4	3	2	4	3	4	2			1	2
IES Virgen del Pilar	Zaragoza	Zaragoza	Urban	Públic	No HPS	0	2		1	1	1	0	0	0	0	0	0	0	0	0	1			44	1.55	2	2	2	3	3	3	2	3	2	2	3	25	4	5	5	4	4	4	4	4	4	5	3	4
IES Virgen del Pilar	Zaragoza	Zaragoza	Urban	Públic	No HPS	0	2		1	1	0	1	0	0	0	0	0	0	0	1	0	3	4	49	1.58	1	3	4	3	3	3	4	4	4	3	4	35	5	5	4	5	5	4	3	3	5	4	4	5
IES Virgen del Pilar	Zaragoza	Zaragoza	Urban	Públic	No HPS	0	2		1	1	1	1	0	0	0	0	0	0	0	1	0	3	4	70	1.7	2	4	4	3	3	4	3	3	4	4	3	35	5	4	5	5	5	5	4	3	5	1	3	5
IES Virgen del Pilar	Zaragoza	Zaragoza	Urban	Públic	No HPS	1	2		3	3	1	1	0	0	0	0	0	0	0	1	1	3	3	58	1.64	1	3	4	2	4	4	3	3	4	3	4	34	5	5	4	5	4	5	4	3	4	5	4	4
IES Virgen del Pilar	Zaragoza	Zaragoza	Urban	Públic	No HPS	0	2		1	1	1	0	0	0	0	0	0	0	0	0	1			44	1.55	2	2	2	3	3	3	2	3	2	2	3	25	4	5	5	4	4	4	4	4	4	5	3	4
IES Virgen del Pilar	Zaragoza	Zaragoza	Urban	Públic	No HPS	0	2		1	1	0	1	0	0	0	0	0	0	0	1	0	3	4	49	1.58	1	3	4	3	3	3	4	4	4	3	4	35	5	5	4	5	5	4	3	3	5	4	4	5
IES Virgen del Pilar	Zaragoza	Zaragoza	Urban	Públic	No HPS	0	2		1	1	1	1	0	0	0	0	0	0	0	1	0	3	4	70	1.7	2	4	4	3	3	4	3	3	4	4	3	35	5	4	5	5	5	5	4	3	5	1	3	5
IES Virgen del Pilar	Zaragoza	Zaragoza	Urban	Públic	No HPS	1	2		3	3	1	1	0	0	0	0	0	0	0	1	1	3	3	58	1.64	1	3	4	2	4	4	3	3	4	3	4	34	5	5	4	5	4	5	4	3	4	5	4	4
IES Virgen del Pilar	Zaragoza	Zaragoza	Urban	Públic	No HPS	1	2		1	1	1	1	0	0	0	0	0	0	0	1	0	3	4	48	1.6	1	2	4	4	3	3	2	3	4	3	3	31	3	5	4	3	3	2	2	3	2	5	3	4
IES Virgen del Pilar	Zaragoza	Zaragoza	Urban	Públic	No HPS	1	2		1	3	1	1	0	0	0	0	0	0	0	0	1	3	3	79	1.68	2	3	4	2	4	3	1	2	3	2	1	25	4	4	4	3	2	1	3	5	3	3	2	3
IES Virgen del Pilar	Zaragoza	Zaragoza	Urban	Públic	No HPS	1	2		1	1	1	1	0	0	0	0	0	0	0	1	0	3	4	48	1.6	1	2	4	4	3	3	2	3	4	3	3	31	3	5	4	3	3	2	2	3	2	5	3	4
IES Virgen del Pilar	Zaragoza	Zaragoza	Urban	Públic	No HPS	1	2		1	3	1	1	0	0	0	0	0	0	0	0	1	3	3	79	1.68	2	3	4	2	4	3	1	2	3	2	1	25	4	4	4	3	2	1	3	5	3	3	2	3
IES Virgen del Pilar	Zaragoza	Zaragoza	Urban	Públic	No HPS	0	1		0		1	1	1	1	0	0	0	0	0	0	0	2	3	80	1.6	2	2	4	3	4	4	2	3	4	1	2	29	4	5	5	3	5	4	2	4	3	5	3	4
IES Virgen del Pilar	Zaragoza	Zaragoza	Urban	Públic	No HPS	0	2		1	3	1	0	0	0	0	0	0	0	0	0	0		2	60	1.65	2	4	3	3	4	3	3	3	4	3	2	32	5	3	4	4	5	3	2	4	5	4	4	5
IES Virgen del Pilar	Zaragoza	Zaragoza	Urban	Públic	No HPS	0	1		0		1	1	1	1	0	0	0	0	0	0	0	2	3	80	1.6	2	2	4	3	4	4	2	3	4	1	2	29	4	5	5	3	5	4	2	4	3	5	3	4
IES Virgen del Pilar	Zaragoza	Zaragoza	Urban	Públic	No HPS	0	2		1	3	1	0	0	0	0	0	0	0	0	0	0		2	60	1.65	2	4	3	3	4	3	3	3	4	3	2	32	5	3	4	4	5	3	2	4	5	4	4	5
IES Virgen del Pilar	Zaragoza	Zaragoza	Urban	Públic	No HPS	0	2		1	1	1	0	0	0	0	0	0	0	0	0	0	4	3	60	1.75	1	2	2	3	2	3	3	2	2	3	3	25	3	4	3	2	2	2	3	3	3	4	2	3
IES Virgen del Pilar	Zaragoza	Zaragoza	Urban	Públic	No HPS	0	2		1	1	1	0	0	0	0	0	0	0	0	0	0	4	3	60	1.75	1	2	2	3	2	3	3	2	2	3	3	25	3	4	3	2	2	2	3	3	3	4	2	3
IES Virgen del Pilar	Zaragoza	Zaragoza	Urban	Públic	No HPS	1	2		0		1	1	0	0	0	0	0	0	0	0	0	3	2	51	1.55	1	2	4	4	3	3	2	3	4	3	3	31	3	5	4	3	3	2	2	2	3	4	3	4
IES Virgen del Pilar	Zaragoza	Zaragoza	Urban	Públic	No HPS	1	2		1	3	1	0	0	0	0	0	0	0	0	1	0		2	55	1.55	2	3	4	1	2	2	1	3	3	2	1	22	5	3	4	4	3	2	2	3	4	5	5	4
IES Virgen del Pilar	Zaragoza	Zaragoza	Urban	Públic	No HPS	0	2		1	1	1	1	0	0	0	0	0	0	0	1	0	3	4	65	1.7	2	3	4	3	2	2	3	3	4	3	2	29	5	3	4	5	3	2	1	3	3	2	2	3
IES Virgen del Pilar	Zaragoza	Zaragoza	Urban	Públic	No HPS	1	2		0		1	1	0	0	0	0	0	0	0	0	0	3	2	51	1.55	1	2	4	4	3	3	2	3	4	3	3	31	3	5	4	3	3	2	2	2	3	4	3	4
IES Virgen del Pilar	Zaragoza	Zaragoza	Urban	Públic	No HPS	1	2		1	3	1	0	0	0	0	0	0	0	0	1	0		2	55	1.55	2	3	4	1	2	2	1	3	3	2	1	22	5	3	4	4	3	2	2	3	4	5	5	4
IES Virgen del Pilar	Zaragoza	Zaragoza	Urban	Públic	No HPS	0	2		1	1	1	1	0	0	0	0	0	0	0	1	0	3	4	65	1.7	2	3	4	3	2	2	3	3	4	3	2	29	5	3	4	5	3	2	1	3	3	2	2	3
IES Virgen del Pilar	Zaragoza	Zaragoza	Urban	Públic	No HPS	1	1		1		1	1	0	0	0	0	0	0	0	1	0	3	3	58	1.54	1	3	4	4	4	4	4	3	4	4	4	38	5	4	5	5	5	5	5	4	5	4	4	5
IES Virgen del Pilar	Zaragoza	Zaragoza	Urban	Públic	No HPS	1	1		2	2	1	1	0	0	0	0	0	0	0	0	1	4	2	46	1.55	1	4	3	4	3	4	2	3	3	3	3	32	5	4	4	5	5	5	5	3	5	2	4	5
IES Virgen del Pilar	Zaragoza	Zaragoza	Urban	Públic	No HPS	1	2		1	3	1	1	0	0	0	0	0	0	0	1	0	4	4	48	1.48	1	4	4	4	4	4	3	4	4	3	4	38	4	5	5	5	4	5	4	5	4	4	5	4
IES Virgen del Pilar	Zaragoza	Zaragoza	Urban	Públic	No HPS	0	2		1	1	1	1	0	0	0	0	0	0	0	0	1	4	4	58	1.7	2	4	4	4	3	4	3	3	4	4	4	37	5	4	4	4	3	3	3	3	5	4	4	4
IES Virgen del Pilar	Zaragoza	Zaragoza	Urban	Públic	No HPS	0	2		1	3	1	1	0	0	0	0	0	0	0	1	0	0	4	61	1.7	1	3	4	4	3	3	2	4	3	4	3	33	4	4	5	5	4	3	4	3	4	4	5	5
IES Virgen del Pilar	Zaragoza	Zaragoza	Urban	Públic	No HPS	1	2		1	3	0	1	0	0	0	0	0	0	0	0	1	2		46	1.55	1	3	3	4	4	4	3	3	4	4	4	36	5	4	5	5	4	4	4	5	5	5	4	3
IES Virgen del Pilar	Zaragoza	Zaragoza	Urban	Públic	No HPS	1	2		1	1	1	1	0	0	1	0	0	0	0	0	1	1	4	52	1.57	2	3	4	3	2	2	1	2	4	3	3	27	4	4	5	5	4	3	4	5	5	3	3	4
IES Virgen del Pilar	Zaragoza	Zaragoza	Urban	Públic	No HPS	0	2		2	3	1	1	0	0	0	0	0	0	0	1	0	4	4	54	1.56	1	3	4	4	4	3	3	4	4	4	3	36	4	5	4	5	3	4	4	2	4	5	4	4
IES Virgen del Pilar	Zaragoza	Zaragoza	Urban	Públic	No HPS	1	2		1	1	1	1	0	0	0	0	0	0	0	1	0	4	4	44	1.61	1	2	3	4	2	2	3	2	4	3	3	28	5	5	3	4	5	4	4	4	4	5	4	4
IES Virgen del Pilar	Zaragoza	Zaragoza	Urban	Públic	No HPS	0	2		1	3	1	1	0	0	0	0	0	0	0	0	1	2	3	50	1.7	2	3	4	2	3	3	3	3	3	2	3	29	4	4	4	4	4	4	2	4	5	5	4	5
IES Virgen del Pilar	Zaragoza	Zaragoza	Urban	Públic	No HPS	1	1		1		1	1	0	0	0	0	0	0	0	1	0	3	3	58	1.54	1	3	4	4	4	4	4	3	4	4	4	38	5	4	5	5	5	5	5	4	5	4	4	5
IES Virgen del Pilar	Zaragoza	Zaragoza	Urban	Públic	No HPS	1	1		2	2	1	1	0	0	0	0	0	0	0	0	1	4	2	46	1.55	1	4	3	4	3	4	2	3	3	3	3	32	5	4	4	5	5	5	5	3	5	2	4	5
IES Virgen del Pilar	Zaragoza	Zaragoza	Urban	Públic	No HPS	1	2		1	3	1	1	0	0	0	0	0	0	0	1	0	4	4	48	1.48	1	4	4	4	4	4	3	4	4	3	4	38	4	5	5	5	4	5	4	5	4	4	5	4
IES Virgen del Pilar	Zaragoza	Zaragoza	Urban	Públic	No HPS	0	2		1	1	1	1	0	0	0	0	0	0	0	0	1	4	4	58	1.7	2	4	4	4	3	4	3	3	4	4	4	37	5	4	4	4	3	3	3	3	5	4	4	4
IES Virgen del Pilar	Zaragoza	Zaragoza	Urban	Públic	No HPS	0	2		1	3	1	1	0	0	0	0	0	0	0	1	0	0	4	61	1.7	1	3	4	4	3	3	2	4	3	4	3	33	4	4	5	5	4	3	4	3	4	4	5	5
IES Virgen del Pilar	Zaragoza	Zaragoza	Urban	Públic	No HPS	1	2		1	3	0	1	0	0	0	0	0	0	0	0	1	2		46	1.55	1	3	3	4	4	4	3	3	4	4	4	36	5	4	5	5	4	4	4	5	5	5	4	3
IES Virgen del Pilar	Zaragoza	Zaragoza	Urban	Públic	No HPS	1	2		1	1	1	1	0	0	1	0	0	0	0	0	1	1	4	52	1.57	2	3	4	3	2	2	1	2	4	3	3	27	4	4	5	5	4	3	4	5	5	3	3	4
IES Virgen del Pilar	Zaragoza	Zaragoza	Urban	Públic	No HPS	0	2		2	3	1	1	0	0	0	0	0	0	0	1	0	4	4	54	1.56	1	3	4	4	4	3	3	4	4	4	3	36	4	5	4	5	3	4	4	2	4	5	4	4
IES Virgen del Pilar	Zaragoza	Zaragoza	Urban	Públic	No HPS	1	2		1	1	1	1	0	0	0	0	0	0	0	1	0	4	4	44	1.61	1	2	3	4	2	2	3	2	4	3	3	28	5	5	3	4	5	4	4	4	4	5	4	4
IES Virgen del Pilar	Zaragoza	Zaragoza	Urban	Públic	No HPS	0	2		1	3	1	1	0	0	0	0	0	0	0	0	1	2	3	50	1.7	2	3	4	2	3	3	3	3	3	2	3	29	4	4	4	4	4	4	2	4	5	5	4	5
IES Virgen del Pilar	Zaragoza	Zaragoza	Urban	Públic	No HPS	1	2		1	1	1	1	0	0	0	0	0	0	0	1	0	3	4	63	1.69	1	3	3	4	4	4	3	3	4	4	3	35	4	5	5	4	3	2	3	5	4	2	3	4
IES Virgen del Pilar	Zaragoza	Zaragoza	Urban	Públic	No HPS	1	2		1	1	1	1	0	0	0	0	0	0	0	1	0	3	4	63	1.69	1	3	3	4	4	4	3	3	4	4	3	35	4	5	5	4	3	2	3	5	4	2	3	4
IES Virgen del Pilar	Zaragoza	Zaragoza	Urban	Públic	No HPS	1	2		1	1	1	1	0	0	0	0	0	0	0	1	0	2	2	54	1.6	2	3	4	3	4	4	2	3	4	3	4	34	4	4	5	5	5	5	5	5	3	4	5	4
IES Virgen del Pilar	Zaragoza	Zaragoza	Urban	Públic	No HPS	1	2		1	3	1	1	0	0	0	0	0	0	0	1	0	4	2	55	1.62	2	3	4	3	4	4	2	3	4	3	4	34	4	3	4	5	5	5	5	5	3	4	5	4
IES Virgen del Pilar	Zaragoza	Zaragoza	Urban	Públic	No HPS	1	2		1	3	1	1	0	0	0	0	0	0	0	1	0	3	3	58	1.65	2	4	3	2	2	2	2	1	2	2	3	23	5	5	4	3	5	5	3	3	3	4	5	5
IES Virgen del Pilar	Zaragoza	Zaragoza	Urban	Públic	No HPS	1	2		1	1	1	1	0	0	0	0	0	0	0	1	0	2	2	54	1.6	2	3	4	3	4	4	2	3	4	3	4	34	4	4	5	5	5	5	5	5	3	4	5	4
IES Virgen del Pilar	Zaragoza	Zaragoza	Urban	Públic	No HPS	1	2		1	3	1	1	0	0	0	0	0	0	0	1	0	4	2	55	1.62	2	3	4	3	4	4	2	3	4	3	4	34	4	3	4	5	5	5	5	5	3	4	5	4
IES Virgen del Pilar	Zaragoza	Zaragoza	Urban	Públic	No HPS	1	2		1	3	1	1	0	0	0	0	0	0	0	1	0	3	3	58	1.65	2	4	3	2	2	2	2	1	2	2	3	23	5	5	4	3	5	5	3	3	3	4	5	5
IES Virgen del Pilar	Zaragoza	Zaragoza	Urban	Públic	No HPS	0	2		1	1	1	1	0	0	0	0	0	0	0	1	0	4	4	49	1.66	1	3	3	4	2	2	2	3	4	3	3	29	4	5	5	5	3	2	1	2	5	4	5	5
IES Virgen del Pilar	Zaragoza	Zaragoza	Urban	Públic	No HPS	0	2		1	1	1	1	0	0	0	0	0	0	0	1	0	4	4	49	1.66	1	3	3	4	2	2	2	3	4	3	3	29	4	5	5	5	3	2	1	2	5	4	5	5
IES Virgen del Pilar	Zaragoza	Zaragoza	Urban	Públic	No HPS	1	2		1	3	1	1	0	0	0	0	0	0	0	0	1	1	2	64	1.57	2	3	4	2	4	4	2	2	4	1	1	27	3	5	5	4	5	5	5	5	3	5	3	4
IES Virgen del Pilar	Zaragoza	Zaragoza	Urban	Públic	No HPS	1	2		1	3	1	1	0	0	0	0	0	0	0	0	1	1	2	64	1.57	2	3	4	2	4	4	2	2	4	1	1	27	3	5	5	4	5	5	5	5	3	5	3	4
IES Zaurín	Zaragoza	Ateca	Rural	Públic	HPS	1	1		1	1	1	0	0	0	0	0	0	0	0	0	1		4	50	1.55	2	4	3	2	4	4	1	2	4	2	2	28	4	5	5	3	4	3	4	4	3	5	4	3
IES Zaurín	Zaragoza	Ateca	Rural	Públic	HPS	0	2		1	3	1	1	0	0	0	0	0	0	0	0	1	2	1	48	1.51	2	4	4	4	3	4	3	4	3	2	4	35	5	5	4	4	5	4	4	4	4	5	4	5
IES Zaurín	Zaragoza	Ateca	Rural	Públic	HPS	0	2		2	1	1	1	0	0	0	0	0	0	0	1	0	3	2	56	1.6	1	3	4	4	3	4	3	3	4	3	4	35	4	5	5	5	5	5	4	4	5	5	5	5
IES Zaurín	Zaragoza	Ateca	Rural	Públic	HPS	1	2		4	2	1	1	0	0	0	0	0	0	0	1	0	1	0	40	1.52	1	2	4	4	3	2	2	3	3	3	3	29	4	4	5	4	5	4	3	3	4	5	4	3
IES Zaurín	Zaragoza	Ateca	Rural	Públic	HPS	0	2		0		1	0	0	0	0	0	0	0	0	0	0		3	50	1.7	2	3	3	3	3	3	3	3	3	3	3	30	4	4	4	4	5	3	2	4	5	2	4	5
IES Zaurín	Zaragoza	Ateca	Rural	Públic	HPS	0	2		0		1	1	0	0	0	0	0	0	0	0	0	2	3	60	1.62	1	1	4	3	4	4	3	2	3	3	3	30	4	4	5	3	4	5	5	5	3	4	4	4
IES Zaurín	Zaragoza	Ateca	Rural	Públic	HPS	0	1		1	1	1	1	0	0	0	0	0	0	1	1	0	3	3	44	1.6	2	2	3	2	3	2	2	2	3	2	2	23	3	4	4	3	4	4	3	2	3	4	3	3
IES Zaurín	Zaragoza	Ateca	Rural	Públic	HPS	0	1		2	2	1	1	0	0	0	0	0	0	0	1	1	3	2	45	1.65	1	2	4	4		4	4		4	4	4		4	3	2	4	5	4	4	2	4	4	4	5
IES Zaurín	Zaragoza	Ateca	Rural	Públic	HPS	1	2		2	2	1	1	0	0	0	0	0	0	0	0	1	2	2	50	1.7	2	4	4	3	3	2	3	3	2	2	2	28	4	3	4	3	2	3	2	2	5	5	4	5
IES Zaurín	Zaragoza	Ateca	Rural	Públic	HPS	0	2		1	1	1	0	0	1	0	0	0	0	0	0	1		2	76	1.76	2	2	2	1	2	2	2	1	3	3	2	20	4	3	4	3	3	3	2	2	4	3	2	3
IES Zaurín	Zaragoza	Ateca	Rural	Públic	HPS	0	2		0		1	1	0	0	0	0	0	0	0			1	1	60	1.6	2	3	4	3	3	3	2	2	3	2	4	29	4	5	5	4	3	2	3	1	4	3	3	5
IES Zaurín	Zaragoza	Ateca	Rural	Públic	HPS	1	1		2	2	1	1	0	0	0	0	0	0	0	0	1	2	2	39	1.5	1	3	4	3	3	3	2	2	4	3	3	30	4	5	5	4	5	5	4	1	5	5	4	4
IES Zaurín	Zaragoza	Ateca	Rural	Públic	HPS	1	1		1	3	1	1	0	0	0	0	0	0	0	0	1	3	3	40	1.47	1	3	4	4	4	4	2	3	4	4	4	36	5	5	5	4	5	4	3	3	4	5	5	5
IES Zaurín	Zaragoza	Ateca	Rural	Públic	HPS	1	1		1	1	1	1	0	0	0	0	0	0	0	0	1	1	1	70	1.55	2	3	4	2	3	4	2	3	4	3	3	31	5	5	4	5	3	4	5	4	5	5	4	4
IES Zaurín	Zaragoza	Ateca	Rural	Públic	HPS	0	1		1	2	1	1	0	0	0	0	0	0	0	1	0	1	3	60	1.75	1	4	4	3	3	3	2	3	3	3	3	31	4	4	4	4	4	4	4	4	4	4	4	4
IES Zaurín	Zaragoza	Ateca	Rural	Públic	HPS	0	2		1	1	1	1	0	0	0	0	0	0	0	1	0	1	1	70	1.76	3	1	3	3	3	3	2	2	4	3	4	28	4	5	4	3	5	2	5	5	5	5	4	4
IES Zaurín	Zaragoza	Ateca	Rural	Públic	HPS	1	2		0		1	1	0	1	0	1	0	0	0			4	3	43	1.55	2	2	3	3	3	2	2	3	3	3	3	27	5	5	5	4	2	4	4	3	4	3	4	4
IES Zaurín	Zaragoza	Ateca	Rural	Públic	HPS	1	2		1	3	1	0	0	0	0	0	0	0	0	1	0	2	4	59	1.68	1	3	4	4	3	3	3	3	4	3	3	33	4	5	5	4	3	5	5	4	4	5	5	4
IES Zaurín	Zaragoza	Ateca	Rural	Públic	HPS	1	2		0		1	1	0	0	0	0	0	0	0	0	0	1	3	75	1.65	2	4	4	3	4	3	3	3	4	3	3	34	5	5	5	4	4	5	5	4	5	5	3	4
IES Zaurín	Zaragoza	Ateca	Rural	Públic	HPS	1	1		1	1			0	0	0	0	0	0	0			3	3	66	1.55	3	2	3	3	3	3	2	3	3	2	2	26	4	4	4	4	3	4	3	2	4	3	3	2
IES Zaurín	Zaragoza	Ateca	Rural	Públic	HPS	1	2		1	3	1	0	0	0	0	0	0	0	0	1	0	2	3	55	1.64	1	2	3	3	3	4	4	4	4	4	4	35	3	5	4	3	4	5	5	2	5	2	5	2
IES Zaurín	Zaragoza	Ateca	Rural	Públic	HPS	0	2		1	1	1	1	0	0	0	0	0	0	0			0	3	42	1.43	2	1	3	4	2	2	2	1	4	3	3	25	4	4	5	5	4	3	3	4	4	2	4	3
IES Zaurín	Zaragoza	Ateca	Rural	Públic	HPS	1	1		2	2	1	1	0	0	0	0	0	0	0	1	0	0	2	58	1.65	1	3	3	4	4	4	3	4	3	4	4	36	5	5	5	5	5	5	5	5	5	4	5	5
IES Zaurín	Zaragoza	Ateca	Rural	Públic	HPS	0	1		1	3	1	1	0	0	0	0	0	0	0	1	0	2	4	40	1.6	1	4	4	4	3	3	1	3	4	3	3	32	5	4	5	5	5	4	5	4	5	5	4	5
IES Zaurín	Zaragoza	Ateca	Rural	Públic	HPS	1	1		1	3	1	1	0	0	1	1	0	0	0	0	1	2	2	43	1.5	1	4	4	4	4	4	4	4	4	4	4	40	4	5	5	5	4	5	5	4	5	5	3	5
IES Zaurín	Zaragoza	Ateca	Rural	Públic	HPS	0	1		1	3	1	1	0	0	0	0	0	0	0	0	1	3	2	53	1.55	1	3	4	3	3	3	4	3	4	2	2	31	4	5	5	4	4	3	3	5	3	3	4	4
IES Zaurín	Zaragoza	Ateca	Rural	Públic	HPS	1	1		1	1	1	1	0	0	0	0	0	0	0			4	2	45	1.55	1	3	4	3	3	4	3	4	4	4	3	35	5	5	4	5	5	5	4	3	5	4	4	5
IES Zaurín	Zaragoza	Ateca	Rural	Públic	HPS	1	1		1	3	1	1	0	0	0	0	0	0	0	0	1	3	3	39	1.5	2	3	4	3	4	3	3	3	4	3	3	33	4	5	4	4	3	5	5	3	3	5	4	4
IES Zaurín	Zaragoza	Ateca	Rural	Públic	HPS	1	1		2	1	1	1	0	0	0	0	0	0	0	0	1	3	3	30	1.45	1	4	4	4	3	3	2	3	4	1	2	30	4	5	5	5	3	2	2	5	5	4	2	5
IES Zaurín	Zaragoza	Ateca	Rural	Públic	HPS	1	1		1	1	1	1	0	0	0	0	0	0	0	0	1	3	2	53	1.65	1	1	4	3	3	4	3	3	2	4	4	31	5	5	5	5	5	5	5	2	5	5	5	5
IES Zaurín	Zaragoza	Ateca	Rural	Públic	HPS	0	2		0		1	0	0	0	0	0	0	0	0	0	0	2	4	67	1.72	2	3	4	4	3	3	3	3	4	3	3	33	4	4	4	4	4	4	4	4	4	4	5	5
IES Zaurín	Zaragoza	Ateca	Rural	Públic	HPS	0	2		2	1	1	1	0	0	0	0	0	0	0	1	0	2	3	55	1.6	1	3	4	4	4	4	3		4	4	4		5	5	4	4	5	5	5	5	5	4	4	4
IES Zaurín	Zaragoza	Ateca	Rural	Públic	HPS	0	1		0		1	1	0	0	0	0	0	0	0			3	4	50	1.55	2	3	4	4	3	4	4	3	3	4	4	36	4	5	5	5	3	4	4	3	5	5	5	5
IES Zaurín	Zaragoza	Ateca	Rural	Públic	HPS	1	1		1	3	1	1	0	0	1	0	0	0	0	0	1	4	4	42	1.56	1	3	3	4	3	3	3	3	4	4	4	34	5	4	4	5	5	5	5	3	4	4	5	4
IES Zaurín	Zaragoza	Ateca	Rural	Públic	HPS	1	1		0		1	0	0	0	1	1	0	0	0			4	4	45	1.52	2	4	4	4	4	4	4	4	4	3	4	39	5	5	5	4	5	5	5	4	5	5	5	5
IES Zaurín	Zaragoza	Ateca	Rural	Públic	HPS	1	2		1	3	1	1	0	0	0	0	0	0	0			3	4	50	1.65	1	4	4	4	3	4	4	2	4	3	4	36	4	5	5	5	5	5	3	3	5	5	4	5
IES Zaurín	Zaragoza	Ateca	Rural	Públic	HPS	1	1		2	3	1	1	0	0	0	0	0	0	0	1	1	2	1		1.6	2	2	4	2	1	2	1	3	4	2	3	24	3	4	5	2	3	2	1	2	5	2	4	3
IES Zaurín	Zaragoza	Ateca	Rural	Públic	HPS	0	1		0		1	0	0	1	0	0	0	0	0				2	50	1.51	1	3	3	3	2	3	2	3	4	4	2	29	4	4	4	4	3	2	3	2	3	3	2	3
IES Zaurín	Zaragoza	Ateca	Rural	Públic	HPS	0	1		1	3	1	1	0	0	0	0	0	0	0	1	0	1	3	70	1.66	1	3	4	3	3	4	3	2	3	3	4	32	4	4	4	3	5	3	2	1	5	4	3	3
IES Zaurín	Zaragoza	Ateca	Rural	Públic	HPS	0	1		1	3	1	0	0	0	0	0	0	0	0	0	1		3	40	1.58	1	3	2	3	2	2	2	2	4	2	2	24	4	4	4	3	4	2	2	2	3	3	2	3
IES Zaurín	Zaragoza	Ateca	Rural	Públic	HPS	0	2		1	3	1	1	0	0	0	0	0	0	0	0	1	3	2	47	1.6	1	3	4	3	3	4	2	3	3	3	4	32	4	4	5	5	3	3	4	3	4	4	3	3
IES Zaurín	Zaragoza	Ateca	Rural	Públic	HPS	0	2		0		1	1	0	0	0	0	0	0	0	0	0	4	4	40	1.55	2	2	2	2	1	1	1	1	2	1	1	14	3	2	1	3	4	4	4	2	4	5	2	2
IES Zaurín	Zaragoza	Ateca	Rural	Públic	HPS	1	1		1	1	1	1	0	0	0	0	0	0	0	0	1	1	3	54	1.64	2	2	3	4	3	4	1	2	3	2	4	28	4	5	3	3	5	4	3	4	5	3	4	3
IES Zaurín	Zaragoza	Ateca	Rural	Públic	HPS	1	1		3	2	1	0	0	1	0	0	0	0	0	1	0	1	3	59	1.54	1	4	3	4	3	3	3	3	4	4	3	34	5	3	4	4	1	5	5	4	5	5	4	5
IES Zaurín	Zaragoza	Ateca	Rural	Públic	HPS	0	1		1	1	1	1	0	0	0	0	0	0	0	1	0	2	1	47	1.55	2	3	4	3	4	3	2	2	4	3	2	30	3	5	4	3	4	2	4	5	5	5	4	2
IES Zaurín	Zaragoza	Ateca	Rural	Públic	HPS	1	2		2	1	1	1	0	0	0	0	0	0	0	1	1	2	2	60	1.6	3	2	4	1	2	3	2	2	4	3	2	25	5	5	4	3	5	5	5	3	3	3	3	4
IES Zaurín	Zaragoza	Ateca	Rural	Públic	HPS	0	2		1	3	1	1	0	0	0	0	0	0	0	1	0	1	1	60	1.8	2	2	3	3	2	3	4	3	3	2	2	27	4	4	4	4	3	2	2	2	3	2	2	3
IES Zaurín	Zaragoza	Ateca	Rural	Públic	HPS	1	1		1	3	1	0	0	1	1	0	0	0	0	1	1		3	39	1.4	2	2	3	3	4	3	2	3	4	3	2	29	4	2	4	4	3	4	5	3	4	2	4	4
SIES Bajo Cinca	Zaragoza	Mequinenza	Rural	Públic	No HPS	0	2		1	1	1	1	0	0	0	0	0	0	0	1	0	2	4	60	1.82	1	4	4	4	3	4	4	4	4	4	4	39	5		4	4	5	4	3	3	4	5	4	5
SIES Bajo Cinca	Zaragoza	Mequinenza	Rural	Públic	No HPS	0	2		1	3	0	1	0	0	0	0	0	0	0	0	0	4	3	50	1.64	2	3	4	3	4	3	3	3	3	4	4	34	4	4	4	5	4	4	3	3	4	5	4	4
SIES Bajo Cinca	Zaragoza	Mequinenza	Rural	Públic	No HPS	0	2		1	3	1	1	0	0	1	0	0	0	0	1	0	3	3	56	1.66	1	3	4	3	3	4	4	3	4	3	3	34	5	5	4	4	5	3	3	4	3	4	5	4
SIES Bajo Cinca	Zaragoza	Mequinenza	Rural	Públic	No HPS	1	2		1	3	1	0	0	1	0	0	0	0	0	1	0		0	49	1.53	3	2	3	3	2	2	1	2	4	3	2	24	5	5	5	5	5	5	3	5	4	5	5	4
SIES Bajo Cinca	Zaragoza	Mequinenza	Rural	Públic	No HPS	1	1		1	3	1	1	0	0	0	0	0	0	0	1	0	1	2	66	1.6	3	2	4	3	2	3	3	3	3	3	4	30	4	4	4	4	5	5	4	5	2	2	3	4
SIES Bajo Cinca	Zaragoza	Mequinenza	Rural	Públic	No HPS	0	2		2	3	1	1	0	0	0	0	0	0	0	1	0	2	2	70	1.88	2	3	4	2	3	2	3	2	3	4	4	30	4	5	3	4	2	4	2	3	4	4	3	5
SIES Bajo Cinca	Zaragoza	Mequinenza	Rural	Públic	No HPS	0	1		1	1	1	1	0	0	1	1	0	0	1	0	1	2	2	62	1.72	2	3	3	3	3	4	3	4	4	3	3	33	5	5	4	5	4	4	5	4	5	5	4	4
SIES Bajo Cinca	Zaragoza	Mequinenza	Rural	Públic	No HPS	1	1		0		1	0	0	0	0	0	0	0	0	0	0	4	3	45	1.55	1	3	3	4	2	4	2	3	3	4	4	32	4	5	5	5	5	5	5	5	4	5	4	5
SIES Bajo Cinca	Zaragoza	Mequinenza	Rural	Públic	No HPS	1	1		0		1	0	0	1	0	0	0	0	0	0	0		4	55	1.58	1	2	4	3	3	3	2	3	2	3	3	28	5	5	4	4	5	4	3	3	5	4	3	4
SIES Bajo Cinca	Zaragoza	Mequinenza	Rural	Públic	No HPS	0	2		1	3	1	1	0	0	0	0	0	0	0	1	0	3	3	60	1.68	2	2	4	3	3	3	4	4	4	3	3	33	5	5	4	5	4	3	3	4	5	4	3	5
SIES Bajo Cinca	Zaragoza	Mequinenza	Rural	Públic	No HPS	0	2		1	3	1	1	0	0	0	0	0	0	0	1	0	2	2	77	1.63	2	4	3	3	3	4	4	3	3	2	3	32	4	5	4	5	4	5	4	3	4	5	4	3
SIES Bajo Cinca	Zaragoza	Mequinenza	Rural	Públic	No HPS	0	2		1	3	1	1	0	0	0	0	0	0	0	0	1	3	4	54	1.7	2	3	4	2	4	4	3	3	4	3	4	34	4	3	4	5	4	3	4	4	5	5	4	5
SIES Bajo Cinca	Zaragoza	Mequinenza	Rural	Públic	No HPS	0	1		1	1	1	1	0	0	1	1	0	0	0	0	1			46	1.49	2	3	3	3	3	4	3	3	3	3	2	30	3	5	5	4	4	2	1	3	5	3	4	5
SIES Bajo Cinca	Zaragoza	Mequinenza	Rural	Públic	No HPS	1	2		1	1	1	1	0	0	0	0	0	0	0	1	0	2	3	32	1.63	3	2	3	2	2	3	2	2	3	4	4	27	2	4	4	3	5	3	2	3	5	4	4	3
SIES Bajo Cinca	Zaragoza	Mequinenza	Rural	Públic	No HPS	1	2		1	1	1	1	0	0	0	0	0	0	0	0	1	3	4	50	1.75	1	4	4	4	3	3	4	3	4	3	4	36	5	5	4		4	4	3	3	5	4	5	5
SIES Bajo Cinca	Zaragoza	Mequinenza	Rural	Públic	No HPS	0	1		1	3	1	1	0	0	0	0	0	0	0	1	0	4	4	44	1.47	2	2	4	4	3	4	3	3	4	4	4	35	4	5	5	5	2	4	5	2	5	4	3	3
SIES Bajo Cinca	Zaragoza	Mequinenza	Rural	Públic	No HPS	1	1		1	1	1	1	0	0	0	0	0	0	0	0	1	3	3	57	1.59	1	1	3	4	4	3	2	2	4	3	3	29	5	5	4	4	4	5	3	3	5	4	3	5
SIES Bajo Cinca	Zaragoza	Mequinenza	Rural	Públic	No HPS	1	1		1	3	1	1	0	0	0	0	0	0	0	0	0	2	4	51	1.55	1	4	4	3	4	4	4	4	4	3	4	38	5	5	5	4	5	5	4	4	4	5	5	5
SIES Bajo Cinca	Zaragoza	Mequinenza	Rural	Públic	No HPS	1	1		2	1	1	0	0	0	0	1	0	0	0	0	0	1	3	50	1.66	2	3	4	4	3	3	4	3	4	3	2	33	4	5	5	5	5	3	5	4	5	3	4	5
SIES Bajo Cinca	Zaragoza	Mequinenza	Rural	Públic	No HPS	1	1		1	3	1	0	0	0	0	0	0	0	1	0	0	0	2	48	1.48	2	4	4	4	4	4	4	3	4	3	3	37	4	4	5	4	5	4	4	5	2	4	4	3
SIES Bajo Cinca	Zaragoza	Mequinenza	Rural	Públic	No HPS	1	1		1	3	1	1	0	0	0	0	0	0	0	0	0	2	4	43	1.6	1	4	3	3	3	4	2	3	3	2	2	29	4	5	5	3	3	5	3	3	5	4	3	3
SIES Bajo Cinca	Zaragoza	Mequinenza	Rural	Públic	No HPS	0	2		1	3	1	1	0	0	0	0	0	0	0	0	1	3	3	55	1.58	1	2	4	3	4	4	3	3	4	3	3	33	5	5	4	5	4	4	4	5	5	5	4	3
SIES Bajo Cinca	Zaragoza	Mequinenza	Rural	Públic	No HPS	1	2		1	3	1	1	0	0	1	1	0	0	0	1	0			51	1.6	1	3	4	4	3	3	2	2	3	3	3	30	5	5	5	5	5	4	4	5	5	5	5	5
SIES Bajo Cinca	Zaragoza	Mequinenza	Rural	Públic	No HPS	1	2		1	3	1	1	0	0	0	0	0	0	0	1	0	3	4	42	1.6	1	3	4	3	3	4	3	4	3	4	4	35	5	5	5	4	5	5	4	5	5	5	4	5
SIES Bajo Cinca	Zaragoza	Mequinenza	Rural	Públic	No HPS	0	2		1	1	1	1	0	0	0	0	0	0	0	1	0	3	4	66	1.67	1	3	4	3	2	3	2	2	3	1	3	26	4	5	5	2	4	5	4	3	4	5	3	4
SIES Bajo Cinca	Zaragoza	Mequinenza	Rural	Públic	No HPS	0	2		0		1	1	0	0	0	0	0	0	0	0	0	3	3	83	1.71	2	4	4	4	4	4	3	3	4	4	3	37	4	5	5	5	5	4	5	5	5	5	5	5
SIES Bajo Cinca	Zaragoza	Mequinenza	Rural	Públic	No HPS	1	2		1	3	1	1	0	0	0	0	0	0	0	0	1	3	2	47	1.48	2	3	3	3	3	3	2	4	3	3	3	30	4	5	4	5	2	5	3	3	4	4	4	4
SIES Bajo Cinca	Zaragoza	Mequinenza	Rural	Públic	No HPS	0	1		1	3	1	1	0	0	0	0	0	0	0	0	1	1	4	60	1.63	2	3	3	3	4	3	3	3	4	3	3	32	4	3	3	3	3	5	2	2	3	4	3	3
SIES Bajo Cinca	Zaragoza	Mequinenza	Rural	Públic	No HPS	1	1		1	1	1	1	0	0	0	0	0	0	0	0	0	4	3	48	1.58	1	3	4	4	4	4	3	3	4	3	3	35	5	5	4	4	4	3	3	4	5	5	5	5
SIES Bajo Cinca	Zaragoza	Mequinenza	Rural	Públic	No HPS	0	2		4	2	1	0	0	1	0	0	0	0	0	1	0	2	2	70	1.75	1	2	3	2	3	3	3	3	2	2	2	25	4	4	5	3	5	5	3	3	4	5	3	4
SIES Bajo Cinca	Zaragoza	Mequinenza	Rural	Públic	No HPS	0	2		1	1	1	1	0	0	0	0	0	0	0	0	0	2	1	76	1.77	2	3	4	3	2	4	4	3	2	3	4	32	3	5	5	5	5	4	5	3	5	4	5	5
SIES Bajo Cinca	Zaragoza	Mequinenza	Rural	Públic	No HPS	1	1		0		1	1	0	0	0	0	0	0	0	0	0	0	3	40	1.63	2	3	2	1	3	1	4	2	3	3	4	26	4	4	4	1	3	3	5	5	2	2	1	4
SIES Pirámide	huesca	Zaragoza	Rural	Públic	HPS	1	1		3	3	1	1	0	0	0	0	0	0	0	0	1	3	4	50	1.6	2	3	4	4	3	2	3	3	4	3	4	33	5	5	5	4	5	5	5	4	5	5	4	5
SIES Pirámide	huesca	Zaragoza	Rural	Públic	HPS	0	2		0		1	1	0	0	0	0	0	0	0	0	0	3	4	60	1.82	2	3	4	3	3	4	3	3	4	3	3	33	4	4	5	4	3	4	3	4	3	4	4	4
SIES Pirámide	huesca	Zaragoza	Rural	Públic	HPS	1	2		3	2	1	1	0	0	0	0	0	0	0	1	1	3	4	75	1.72	1	3	4	3	3	3	4	3	4	3	3	33	5	5	5	4	5	5	4	4	5	5	4	4
SIES Pirámide	huesca	Zaragoza	Rural	Públic	HPS	1	2		0		1	1	0	0	0	0	0	0	0	0	0	1	1	67	1.69	2	1	4	3	4	3	3	3	4	3	4	32	3	5	5	3	3	3	5	5	2	5	4	3
SIES Pirámide	huesca	Zaragoza	Rural	Públic	HPS	0	2		1	3	1	1	0	0	0	0	0	0	0	0	1	4	4	51	1.7	2	3	2	4	3	2	4	1	3	4	3	29	4	5	5	4	1	3	1	4	5	5	3	4
SIES Pirámide	huesca	Zaragoza	Rural	Públic	HPS	1	2		1	3	1	1	0	0	0	0	0	0	0	0	1	1	3	50	1.6	2	2	4	4	3	4	4	3	4	3	4	35	5	4	5	5	5	3	5	4	5	4	5	5
SIES Pirámide	huesca	Zaragoza	Rural	Públic	HPS	0	1		1	3	1	1	0	0	0	0	0	0	0	0	1	4	4	45	1.55	2	3	4	3	3	3	2	3	4	3	3	31	3	3	4	3	5	2	3	3	2	5	4	4
SIES Pirámide	huesca	Zaragoza	Rural	Públic	HPS	1	2		2	3	1	1	0	0	0	0	0	0	0	1	1	2	3	68	1.6	2	2	3	3	2	4	3	3	4	3	3	30	4	3	4	5	4	3	1	4	5	2	4	3
SIES Pirámide	huesca	Zaragoza	Rural	Públic	HPS	1	2		0		0	1	0	0	1	0	0	0	0	0	0	4	2	44	1.55	2	1	3	3	3	3	2	3	4	2	3	27	4	3	4	5	4	3	2	2	3	3	3	4
SIES Pirámide	huesca	Zaragoza	Rural	Públic	HPS	0	2		2	1	1	1	0	0	0	0	0	0	0	1	1	3	4	70	1.74	2	2	4	3	3	2	3	3	4	2	2	28	3	3	3	3	4	2	3	2	4	3	3	3
SIES Pirámide	huesca	Zaragoza	Rural	Públic	HPS	0	1		1	3	1	1	0	0	0	0	0	0	0	0	1	1	2	50	1.55	2	3	4	3	3	3	4	4	4	3	3	34	5	5	5	5	5	3	4	4	5	5	5	4
SIES Pirámide	huesca	Zaragoza	Rural	Públic	HPS	0	1		1	3	1	1	0	0	0	0	0	0	0	1	0	4	4	42	1.53	2	3	4	3		3	3	4	4	2	3		4	5	5	4	3	4	4	3	4	3	4	3
SIES Pirámide	huesca	Zaragoza	Rural	Públic	HPS	1	1		1	3	1	1	0	0	0	0	0	0	0	0	1	3	2	60	1.71	1	3	4	4	3	4	3	2	3	3	2	31	3	5	5	5	5	5	5	4	5	3	4	3
SIES Pirámide	huesca	Zaragoza	Rural	Públic	HPS	1	1		2	1	1	1	0	0	0	0	0	0	0	1	0	4	4	46	1.53	2	3	3	3	4	4	3	4	4	4	3	35	5	5	4	5	5	4	3	2	3	4	5	5
SIES Pirámide	huesca	Zaragoza	Rural	Públic	HPS	0	1		1	1	1	1	0	0	0	0	0	0	0	0	1	2	3	39	1.5	2	3	3	3	2	3	2	3	3	3	4	29	4	4	5	3	4	3	3	3	3	4	4	4
SIES Pirámide	huesca	Zaragoza	Rural	Públic	HPS	0	1		1	3	1	1	0	0	1	0	0	0	0	0	1	4	4	47	1.5	2	4	4	4	4	4	4	3	4	3	4	38	5	4	5	5	5	5	4	5	5	5	4	5
SIES Pirámide	huesca	Zaragoza	Rural	Públic	HPS	0	2		1	3	1	1	0	0	0	0	0	0	0	0	1	2	4	60	1.75	1	3	4	4	3	4	4	4	4	4	4	38	5	5	5	4	5	4	5	5	4	5	5	5
SIES Pirámide	huesca	Zaragoza	Rural	Públic	HPS	1	2		1	1	1	1	0	0	0	0	0	0	0	1	0	3	3	48	1.6	2	3	4	3	2	3	2	3	4	3	4	31	4	5	5	5	4	5	5	3	2	3	4	2
SIES Pirámide	huesca	Zaragoza	Rural	Públic	HPS	1	2		0		1	1	0	0	1	1	0	0	0	0	0	2	4	63	1.72	1	3	3	3	3	4	3	3	3	3	4	32	5	5	4	5	4	5	5	4	5	4	5	5
SIES Pirámide	huesca	Zaragoza	Rural	Públic	HPS	1	2		1	3	1	0	0	0	0	0	0	0	0	0	1	1	1	54	1.67	2	2	4	3	3	3	2	3	3	4	4	31	3	5	4	3	5	4	5	5	3	3	4	4
SIES Pirámide	huesca	Zaragoza	Rural	Públic	HPS	1	2		1	3	1	1	0	0	0	0	0	0	0	1	0	3	3	46	1.6	1	4	4	4	3	2	2	3	4	3	4	33	4	3	5	5	5	4	2	3	5	4	5	5
SIES Pirámide	huesca	Zaragoza	Rural	Públic	HPS	0	2		2	3	1	1	0	0	0	0	0	0	0	1	0	3	1	61	1.71	2	3	3	3	2	2	1	2	3	2	3	24	5	5	4	4	4	4	3	3	3	4	3	4
SIES Pirámide	huesca	Zaragoza	Rural	Públic	HPS	0	1		2	1	0	1	0	0	0	0	0	0	0	1	0	3		68	1.87	2	4	4	4	3	4	3	3	4	3	4	36	5	5	4	3	5	5	4	5	5	5	4	4
SIES Pirámide	huesca	Zaragoza	Rural	Públic	HPS	0	1		1	1	1	1	0	0	0	0	0	0	0	1	0	0	4	42	1.5	1	2	4	3	3	3	3	3	4	3	3	31	4	4	4	3	4	4	4	4	5	5	4	5
SIES Pirámide	huesca	Zaragoza	Rural	Públic	HPS	0	2		1	1	1	0	0	1	0	0	0	0	0	1	0	3	4	80	1.65	2	2	4	4	3	3	3	3	3	3	3	31	4	3	5	4	5	4	4	5	5	4	3	4
SIES Pirámide	huesca	Zaragoza	Rural	Públic	HPS	0	2		2	2	1	1	0	0	0	0	0	0	0	1	1			54		2	3	2	2	1	2	2	3	4	3	4	26	4	3	4	4	5	5	3	3	4	5	2	2
[truncated: 116 more columns]
